# Supplementary material for: Anthropogenic extinction threats and future loss of evolutionary history in reef corals
Source: Ecol Evol. 2013 Mar 18;3(5):1184–93. doi: 10.1002/ece3.527 (PMC3678474; doi:10.1002/ece3.527)
Supplement: Supplementary file 2 [file ece30003-1184-SD2.txt]

TableS1. Scleractinian coralspecies used in thephylogeneticanalysis.
Family Genus/Species Reef Remarks
Yes VU ND5: EU533959 [S1]
Yes LC CTR: FJ899068 [S1]
Yes VU [S1]
Yes VU ND5: EU533969 [S1]
Yes DD [S1]
Yes VU ND5: EU533970 [S1]
Yes NT [S1]
Yes NT [S1]
Yes VU [S1]
Yes NT [S1]
Yes VU [S1]
Yes VU [S1]
Yes DD [S1] Juniorsynonym ofA. hyacinthus [S1]
Yes DD [S1]
Yes LC ND5: EU533975 [S1]
Yes DD [S1]
Yes NT ND5: EU533976 [S1]
Yes VU CTR: EU918274 [S1]
Yes LC [S1]
Yes CR [S1]
Yes LC [S1]
Yes LC [S1]
Red
List
Molecular
sources
Morphological 
sources
Acroporidae Acropora abrolhosensis
Acroporidae Acropora abrotanoides
Acroporidae Acropora aculeus
Acroporidae Acropora acuminata
Acroporidae Acropora akajimensis Juniorsynonym ofA. donei [S1]
Acroporidae Acropora anthocercis
Acroporidae Acropora appressa
Acroporidae Acropora arabensis Sisterspecies to A. valida[S1]
Acroporidae Acropora aspera CTR:EU918267; 
CYB: FJ391987
Acroporidae Acropora austera CTR:EU918228; 
CYB: FJ391989
Acroporidae Acropora awi
Acroporidae Acropora batunai CTR:EU918250; 
ND5: EU533971
Acroporidae Acropora bifurcata
Acroporidae Acropora branchi
Acroporidae Acropora bushyensis
Acroporidae Acropora cardenae
Acroporidae Acropora carduus
Acroporidae Acropora caroliniana
Acroporidae Acropora cerealis CTR:EU918248; 
CYB: AF099652; 
ND5: EU533979
Acroporidae Acropora cervicornis 12S:EF597094; 
COI: AY451340; 
CTR:EU918257; 
CYB: AF099654; 
ND5: EU533960
Acroporidae Acropora chesterfieldensis CTR:EU918262; 
ND5: EU533981
Acroporidae Acropora clathrataFamily Genus/Species Reef RemarksRed
List
Molecular
sources
Morphological 
sources
Yes DD [S1]
Yes DD [S1]
Yes DD [S1]
Yes LC [S1]
Yes VU ND5: EU533983 [S1]
Yes VU [S1]
Yes VU [S1]
Yes NT [S1]
Yes NT [S1]
Yes VU [S1]
Yes LC [S1]
Yes VU [S1]
Yes DD [S1]
Yes VU ND5: EU533990 [S1]
Yes DD [S1]
Yes LC ND5: EU533991 [S1]
Yes DD [S1]
Yes DD [S1]
Yes DD [S1]
Yes DD [S1]
Yes NT [S1]
Acroporidae Acropora convexa Juniorsynonym ofA. millepora[S1]
Acroporidae Acropora cophodactyla Juniorsynonym ofA. humilis [S1]
Acroporidae Acropora copiosa Juniorsynonym ofA. muricata[S1]
Acroporidae Acropora cytherea 12S: AF333054; 
16S: L75995; 
CTR:AY083876; 
CYB: FJ391995
Acroporidae Acropora dendrum Sisterspecies to A. loisetteae[S1]
Acroporidae Acropora derawanensis CTR:EU918263; 
ND5: EU533984
Acroporidae Acropora desalwii
Acroporidae Acropora digitifera 12S: AF333051; 
AT6: AB033199; 
CTR:EU918261; 
CYB: AB033184
Acroporidae Acropora divaricata CTR:AY026432; 
ND5: EU533985
Acroporidae Acropora donei AT6: AB033195; 
CYB: AB033180
Acroporidae Acropora downingi Sisterspecies to A. polystoma[S1]
Acroporidae Acropora echinata CYB: FJ391985; 
ND5: EU533986
Acroporidae Acropora efflorescens Juniorsynonym ofA. cytherea[S1]
Acroporidae Acropora elegans
Acroporidae Acropora elegantula
Acroporidae Acropora elseyi
Acroporidae Acropora exquisita
Acroporidae Acropora fastigata
Acroporidae Acropora fenneri
Acroporidae Acropora filiformis
Acroporidae Acropora florida AT6: AB033197; 
CTR:AY026435; 
CYB: AB033182; 
ND5: EU533993Family Genus/Species Reef RemarksRed
List
Molecular
sources
Morphological 
sources
Yes DD [S1]
Yes LC [S1]
Yes NT [S1]
Yes VU CTR: EF206433 [S1]
Yes DD [S1]
Yes LC ND5: EU533994 [S1]
Yes NT ND5: EU533995 [S1]
Yes DD [S1]
Yes DD [S1]
Yes VU 16S: AF550359 [S1]
Yes VU [S1]
Yes VU ND5: EU533998 [S1]
Yes NT [S1]
Yes NT [S1]
Yes VU ND5: EU534003 [S1]
Yes DD [S1]
Yes DD [S1]
Yes LC [S1]
Yes DD [S1]
Yes VU [S1]
Yes DD [S1]
Yes DD [S1]
Yes VU CTR: EU918214 [S1]
Yes VU [S1]
Acroporidae Acropora forskali
Acroporidae Acropora gemmifera AT6: AB033198; 
CTR:EU918277; 
CYB: AB033183
Acroporidae Acropora glauca
Acroporidae Acropora globiceps Sisterspecies to A. humilis [S1]
Acroporidae Acropora gomezi
Acroporidae Acropora grandis
Acroporidae Acropora granulosa
Acroporidae Acropora haimei
Acroporidae Acropora halmaherae
Acroporidae Acropora hemprichii Sisterspecies to A. austera[S1]
Acroporidae Acropora hoeksemai
Acroporidae Acropora horrida
Acroporidae Acropora humilis 16S: L75996; 
CTR:EU918282; 
CYB: EF363316
Acroporidae Acropora hyacinthus 12S: AF333053; 
CTR:AY083877; 
CYB: FJ391988; 
ND5: EU534002
Acroporidae Acropora indonesia
Acroporidae Acropora inermis Juniorsynonym ofA. horrida[S1]
Acroporidae Acropora insignis
Acroporidae Acropora intermedia CTR:AY026451; 
ND5: EU533965
Seniorsynonym ofA. nobilis [S1]
Acroporidae Acropora irregularis Juniorsynonym ofA. abrotanoides [S1]
Acroporidae Acropora jacquelineae CTR:EU918284; 
ND5: EU534012
Acroporidae Acropora japonica
Acroporidae Acropora khayranensis
Acroporidae Acropora kimbeensis
Acroporidae Acropora kirstyae CTR:EU918215; 
ND5: EU534015Family Genus/Species Reef RemarksRed
List
Molecular
sources
Morphological 
sources
Yes VU [S1]
Yes DD [S1]
Yes LC [S1]
Yes DD [S1]
Yes VU ND5: EU533966 [S1]
Yes VU CTR: EU918222 [S1]
Yes VU CTR: EU918270 [S1]
Yes LC [S1]
Yes NT [S1]
Yes VU [S1]
Yes NT ND5: EU534023 [S1]
Yes DD [S1]
Yes DD [S1]
Yes DD [S1]
Yes VU ND5: EU534024 [S1]
Yes LC [S1]
Yes NT [S1]
Yes DD [S1]
Yes DD [S1]
Yes NT CTR: EF206487 [S1]
Yes VU CTR: EF206546 [S1]
Yes NT [S1]
Yes NT ND5: EU534031 [S1]
Acroporidae Acropora kosurini
Acroporidae Acropora lamarcki
Acroporidae Acropora latistella CTR:AY026443; 
CYB: AF099656
Acroporidae Acropora lianae
Acroporidae Acropora listeri
Acroporidae Acropora loisetteae
Acroporidae Acropora lokani
Acroporidae Acropora longicyathus CTR:EU918220; 
ND5: EU534017
Acroporidae Acropora loripes CTR:EU918227; 
ND5: EU534020
Acroporidae Acropora lovelli
Acroporidae Acropora lutkeni
Acroporidae Acropora macrostoma Juniorsynonym ofA. tenuis [S1]
Acroporidae Acropora maryae
Acroporidae Acropora massawensis Juniorsynonym ofA. polystoma[S1]
Acroporidae Acropora microclados
Acroporidae Acropora microphthalma CTR:EU918203; 
CYB: FJ391986; 
ND5: EU534026
Acroporidae Acropora millepora CTR:EU918207; 
CYB: AF099653; 
ND5: EU534029
Acroporidae Acropora minuta
Acroporidae Acropora mirabilis
Acroporidae Acropora monticulosa
Acroporidae Acropora multiacuta
Acroporidae Acropora muricata 12S: AF177042; 
CYB: AF099651
Typespecies ofAcropora[S1]
Acroporidae Acropora nanaFamily Genus/Species Reef RemarksRed
List
Molecular
sources
Morphological 
sources
Yes NT [S1]
Yes DD [S1]
Yes DD [S1]
Yes DD [S1]
Yes DD [S1]
Yes DD [S1]
Yes CR [S1]
Yes VU [S1]
Yes VU [S1]
Yes VU CTR: EU918211 [S1]
Yes DD [S1]
Yes DD [S1]
Yes DD [S1]
Yes DD [S1]
Yes DD [S1]
Yes VU [S1]
Yes NT [S1]
Yes DD [S1] Juniorsynonym ofA. robusta[S1]
Yes DD [S1]
Yes DD [S1]
Yes VU [S1]
Yes VU ND5: EU533964 [S1]
Yes DD [S1]
Yes DD [S1]
Yes DD [S1]
Acroporidae Acropora nasuta AT6: AB033200; 
CTR:EU918229; 
CYB: AB033185; 
ND5: EU534032
Acroporidae Acropora natalensis Juniorsynonym ofA. solitaryensis [S1]
Acroporidae Acropora navini
Acroporidae Acropora ocellata Seniorsynonym ofA. lutkeni [S1]
Acroporidae Acropora orbicularis Juniorsynonym ofA. clathrata[S1]
Acroporidae Acropora pagoensis
Acroporidae Acropora palmata 12S:EF597092; 
COI: AB441246; 
CTR:AF507217; 
CYB: AB441331; 
ND5: EU533962
Acroporidae Acropora palmerae
Acroporidae Acropora paniculata
Acroporidae Acropora papillare
Acroporidae Acropora paragemmifera
Acroporidae Acropora parahemprichii
Acroporidae Acropora parapharaonis
Acroporidae Acropora parilis Juniorsynonym ofA. horrida[S1]
Acroporidae Acropora pectinatus
Acroporidae Acropora pharaonis
Acroporidae Acropora pichoni CTR:EU918206; 
ND5: EU534033
Sisterspecies to A. elegans [S1]
Acroporidae Acropora pinguis
Acroporidae Acropora plana Juniorsynonym ofA. tenuis [S1]
Acroporidae Acropora plantaginea
Acroporidae Acropora plumosa
Acroporidae Acropora polystoma
Acroporidae Acropora prostrata Juniorsynonym ofA. millepora[S1]
Acroporidae Acropora proximalis
Acroporidae Acropora pruinosaFamily Genus/Species Reef RemarksRed
List
Molecular
sources
Morphological 
sources
Yes LC [S1]
Yes DD [S1]
Yes VU CTR: EF206535 [S1]
Yes DD [S1]
Yes LC CTR: FJ899064 [S1]
Yes DD CTR: EU918210 [S1]
Yes DD [S1]
Yes EN [S1]
Yes EN [S1]
Yes DD [S1]
Yes VU [S1]
Yes LC [S1]
Yes LC [S1]
Yes DD [S1]
Yes DD [S1]
Yes NT [S1]
Yes DD [S1]
Yes NT [S1]
Yes DD [S1]
Yes VU [S1]
Yes VU ND5: EU534039 [S1]
Yes LC [S1]
Yes VU CTR: EU918245 [S1]
Yes VU [S1]
Yes LC [S1]
Yes DD [S1]
Yes VU [S1]
Acroporidae Acropora pulchra CTR:EU918230; 
ND5: EU533967
Acroporidae Acropora rambleri Juniorsynonym ofA. speciosa[S1]
Acroporidae Acropora retusa
Acroporidae Acropora ridzwani
Acroporidae Acropora robusta
Acroporidae Acropora rongelapensis
Acroporidae Acropora rosaria
Acroporidae Acropora roseni
Acroporidae Acropora rudis
Acroporidae Acropora rufus
Acroporidae Acropora russelli
Acroporidae Acropora samoensis CTR:AY364095; 
CYB: FJ391994
Acroporidae Acropora sarmentosa CTR:AY026455; 
ND5: EU534034
Acroporidae Acropora scherzeriana Juniorsynonym ofA. gemmifera[S1]
Acroporidae Acropora schmitti Juniorsynonym ofA. digitifera[S1]
Acroporidae Acropora secale
Acroporidae Acropora sekiseiensis Juniorsynonym ofA. horrida[S1]
Acroporidae Acropora selago CTR:AB361179; 
ND5: EU534035
Acroporidae Acropora seriata
Acroporidae Acropora simplex
Acroporidae Acropora solitaryensis
Acroporidae Acropora spathulata CTR:EU918209; 
ND5: EU534040
Acroporidae Acropora speciosa
Acroporidae Acropora spicifera CTR:AY083881; 
ND5: EU534041
Acroporidae Acropora squarrosa Sisterspecies to A. loripes [S1]
Acroporidae Acropora stoddarti Juniorsynonym ofA. divaricata[S1]
Acroporidae Acropora striataFamily Genus/Species Reef RemarksRed
List
Molecular
sources
Morphological 
sources
Yes LC ND5: EU534042 [S1]
Yes LC [S1]
Yes EN [S1]
Yes DD [S1]
Yes DD [S1] Sisterspecies to A. hyacinthus [S1]
Yes VU CTR: EU918240 [S1]
Yes NT [S1]
Yes DD [S1]
Yes DD [S1]
Yes DD [S1]
Yes DD [S1]
Yes LC CTR: EU918238 [S1]
Yes DD [S1]
Yes VU [S1]
Yes DD [S1]
Yes LC [S1]
Yes LC [S1]
Yes DD [S1]
Yes LC [S1]
Yes VU CTR: EU918224 [S1]
Yes DD [S1]
Yes VU [S1]
Yes VU CTR: EU918234 [S1]
Yes DD [S1]
Yes VU [S1]
Acroporidae Acropora subglabra
Acroporidae Acropora subulata
Acroporidae Acropora suharsonoi
Acroporidae Acropora sukarnoi
Acroporidae Acropora tanegashimensis
Acroporidae Acropora tenella
Acroporidae Acropora tenuis 12S: AF338425; 
16S: AF338425; 
AT6: AF338425; 
COI: AF338425; 
CTR:AF338425; 
CYB: AF338425; 
ND5: AF338425
Acroporidae Acropora teres
Acroporidae Acropora tizardi Juniorsynonym ofA. cerealis [S1]
Acroporidae Acropora torihalimeda
Acroporidae Acropora torresiana
Acroporidae Acropora tortuosa
Acroporidae Acropora tumida Juniorsynonym ofA. valida[S1]
Acroporidae Acropora turaki
Acroporidae Acropora tutuilensis Juniorsynonym ofA. abrotanoides [S1]
Acroporidae Acropora valenciennesi
Acroporidae Acropora valida CTR:EU918235; 
CYB: AF099658; 
ND5: EU534047
Acroporidae Acropora variabilis Juniorsynonym ofA. valida[S1]
Acroporidae Acropora variolosa Sisterspecies to A. rudis [S1]
Acroporidae Acropora vaughani
Acroporidae Acropora vermiculata Juniorsynonym ofA. sarmentosa[S1]
Acroporidae Acropora verweyi
Acroporidae Acropora walindii Sisterspecies to A. tenella[S1]
Acroporidae Acropora wallaceae Juniorsynonym ofA. samoensis [S1]
Acroporidae Acropora willisaeFamily Genus/Species Reef RemarksRed
List
Molecular
sources
Morphological 
sources
Yes LC ND5: EU534048 [S1]
Yes LC [S1]
Yes VU [S1]
Yes DD [S1]
Yes VU [S1]
Yes VU [S1]
Yes EN [S1]
Yes DD [S1]
Yes DD [S1] Newspecies [S2]
Yes DD [S1] Newspecies [S2]
Yes VU [S1]
Yes DD [S1]
Yes NT [S1]
Yes LC [S1]
Yes VU [S1]
Yes LC [S1]
Yes NT [S1]
Yes DD [S1] Newspecies [S2]
Yes VU [S1]
Yes LC [S1]
Yes LC [S1]
Yes LC [S1]
Yes LC [S1]
Yes LC [S1]
Acroporidae Acropora yongei
Acroporidae Anacropora forbesi COI: AB441251; 
CYB: AB441336
Acroporidae Anacropora matthai 12S: AY903295;
16S: AY903295;
AT6: AY903295; 
COI: AY903295; 
CTR:AY903295; 
CYB: AY903295;
ND5: AY903295
Acroporidae Anacropora pillai
Acroporidae Anacropora puertogalerae
Acroporidae Anacropora reticulata
Acroporidae Anacropora spinosa
Acroporidae Anacropora spumosa
Acroporidae Astreopora acroporina
Acroporidae Astreopora cenderawasih
Acroporidae Astreopora cucullata
Acroporidae Astreopora eliptica
Acroporidae Astreopora expansa
Acroporidae Astreopora gracilis
Acroporidae Astreopora incrustans
Acroporidae Astreopora listeri
Acroporidae Astreopora macrostoma
Acroporidae Astreopora montiporina
Acroporidae Astreopora moretonensis
Acroporidae Astreopora myriophthalma 12S: AF177046; 
AT6: AB033186; 
COI: AB441253; 
CYB: AB441338
Acroporidae Astreopora ocellata
Acroporidae Astreopora randalli
Acroporidae Astreopora scabra
Acroporidae Astreopora suggestaFamily Genus/Species Reef RemarksRed
List
Molecular
sources
Morphological 
sources
Yes DD
Yes VU [S1]
Yes VU [S1]
Yes VU [S1]
Yes DD [S1]
Yes DD [S1]
Yes DD [S1]
Yes NT [S1]
Yes EN [S1] Morphological coding updated [S4]
Yes LC [S1]
Yes VU [S1]
Yes VU CTR: AY313563 [S1]
Yes DD [S1]
Yes VU [S1]
Acroporidae Enigmopora darveliensis Closest to Acropora (prior to elevation of Isopora)
[S3]
Acroporidae Isopora brueggemanni 12S: AF333048; 
AT6: AB033193; 
COI: AB441247; 
CYB: AB441332; 
ND5: EU534004
Acroporidae Isopora crateriformis
Acroporidae Isopora cuneata 12S: AF333049; 
CTR:AY026429; 
ND5: EU534006
Acroporidae Isopora cylindrica
Acroporidae Isopora elizabethensis
Acroporidae Isopora meridiana Juniorsynonym ofAcroporabrueggemanni [S1]
Acroporidae Isopora palifera 12S: AF177044; 
16S: AF265593; 
AT6: AB033194; 
COI: AB441248; 
CYB: AB441333; 
ND5: EU534010
Acroporidae Isopora togianensis 12S: AF333050; 
COI: AB441249; 
CYB: AB441334; 
ND5: EU534008
Acroporidae Montipora aequituberculata 12S: AF333045; 
AT6: AB033187; 
CTR:AY313548; 
CYB: AB033172
Acroporidae Montipora altasepta AT6: AB033190; 
CTR:AY313572; 
CYB: AB033175
Acroporidae Montipora angulata
Acroporidae Montipora aspergillus
Acroporidae Montipora australiensisFamily Genus/Species Reef RemarksRed
List
Molecular
sources
Morphological 
sources
Yes VU [S1]
Yes VU [S1]
Yes VU [S1]
Yes NT [S1]
Yes VU CTR: AY313583 [S1]
Yes VU [S1]
Yes LC 16S: AF550368 [S1]
Yes VU [S1]
Yes NT CTR: AY313551 [S1]
Yes VU [S1]
Yes VU [S1]
Yes NT [S1]
Yes LC CTR: AY313549 [S1]
Yes VU CTR: AY313566 [S1]
Yes LC [S1]
Yes EN [S1]
Yes DD [S1]
Acroporidae Montipora cactus 12S: AY903296;
16S: AY903296;
AT6: AY903296; 
COI: AY903296; 
CTR:AY903296; 
CYB: AY903296;
ND5: AY903296
Acroporidae Montipora calcarea
Acroporidae Montipora caliculata
Acroporidae Montipora capitata 16S: HQ246709; 
AT6: HQ246686; 
COI: HQ246613; 
CTR:HQ246520; 
CYB: HQ246516
Acroporidae Montipora capricornis
Acroporidae Montipora cebuensis
Acroporidae Montipora circumvallata
Acroporidae Montipora cocosensis
Acroporidae Montipora confusa
Acroporidae Montipora corbettensis
Acroporidae Montipora crassituberculata
Acroporidae Montipora cryptus
Acroporidae Montipora danae
Acroporidae Montipora delicatula
Acroporidae Montipora digitata 12S: AF177045; 
16S: L75993; 
AT6: AB033188; 
CTR:AY313579; 
CYB: AB033173
Acroporidae Montipora dilatata 16S: HQ246702; 
AT6: HQ246678; 
COI: HQ246605; 
CTR:HQ246554; 
CYB: HQ246508
Acroporidae Montipora echinataFamily Genus/Species Reef RemarksRed
List
Molecular
sources
Morphological 
sources
Yes NT [S1]
Yes NT [S1]
Yes VU [S1]
Yes VU CTR: AY313562 [S1]
Yes LC [S1]
Yes NT CYB: FJ392003 [S1]
Yes NT [S1]
Yes VU [S1]
Yes VU CTR: AY313565 [S1]
Yes LC [S1]
Yes DD [S1]
Yes NT [S1]
Yes LC [S1]
Yes VU [S1]
Yes LC CTR: AY313580 [S1]
Yes NT [S1]
Yes LC [S1]
Yes DD [S1]
Yes VU [S1]
Acroporidae Montipora mactanensis Yes VU [S1]
Acroporidae Montipora malampaya Yes VU [S1]
Acroporidae Montipora meandrina Yes VU [S1]
Yes LC [S1]
Yes LC CTR: AY313552 [S1]
Acroporidae Montipora efflorescens AT6: AB033189; 
CYB: AB033174
Acroporidae Montipora effusa
Acroporidae Montipora flabellata 16S: HQ246698; 
AT6: HQ246674; 
COI: HQ246601; 
CTR:HQ246561; 
CYB: HQ246504
Acroporidae Montipora florida
Acroporidae Montipora floweri
Acroporidae Montipora foliosa
Acroporidae Montipora foveolata
Acroporidae Montipora friabilis
Acroporidae Montipora gaimardi
Acroporidae Montipora grisea
Acroporidae Montipora hemispherica
Acroporidae Montipora hirsuta
Acroporidae Montipora hispida CTR:AY313553; 
CYB: FJ392005
Acroporidae Montipora hodgsoni
Acroporidae Montipora hoffmeisteri
Acroporidae Montipora incrassata 16S: HQ246710; 
AT6: HQ246687; 
COI: HQ246614; 
CTR:HQ246593; 
CYB: HQ246517
Montiporacf. incrassatain GenBank
Acroporidae Montipora informis
Acroporidae Montipora kellyi
Acroporidae Montipora lobulata
Acroporidae Montipora millepora
Acroporidae Montipora mollisFamily Genus/Species Reef RemarksRed
List
Molecular
sources
Morphological 
sources
Montipora monasteriata Yes LC [S1]
Acroporidae Montipora niugini Yes NT [S1]
Yes NT [S1]
Yes VU [S1]
Yes DD [S1]
Yes NT [S1]
Yes VU [S1]
Yes NT CTR: AY313550 [S1]
Yes NT [S1]
Yes VU [S1]
Yes NT [S1]
Yes EN [S1]
Yes LC [S1]
Yes LC CTR: AY313547 [S1]
Yes LC [S1]
Yes LC CTR: AY313587 [S1]
Yes VU [S1]
Yes DD [S1]
Yes LC [S1]
Yes LC [S1]
Yes VU CTR: AY313574 [S1]
Yes NT CTR: AY313569 [S1]
Yes DD [S1]
Yes NT [S1]
Acroporidae
Acroporidae Montipora nodosa
Acroporidae Montipora orientalis
Acroporidae Montipora pachytuberculata
Acroporidae Montipora palawanensis
Acroporidae Montipora patula 16S: HQ246691; 
AT6: HQ246667; 
COI: HQ246595; 
CTR:HQ246573; 
CYB: HQ246497
Acroporidae Montipora peltiformis
Acroporidae Montipora porites
Acroporidae Montipora samarensis
Acroporidae Montipora saudii
Acroporidae Montipora setosa
Acroporidae Montipora spongiosa
Acroporidae Montipora spongodes
Acroporidae Montipora spumosa
Acroporidae Montipora stellata
Acroporidae Montipora stilosa
Acroporidae Montipora taiwanensis
Acroporidae Montipora tuberculosa
Acroporidae Montipora turgescens 16S: HQ246704; 
AT6: HQ246681; 
COI: HQ246608; 
CTR:HQ246564; 
CYB: HQ246511
Montiporacf. turgescens in GenBank
Acroporidae Montipora turtlensis
Acroporidae Montipora undata
Acroporidae Montipora vaughani
Acroporidae Montipora venosaFamily Genus/Species Reef RemarksRed
List
Molecular
sources
Morphological 
sources
Yes DD [S1]
Yes LC [S1]
Yes VU [S1]
Yes VU [S1]
Yes LC [S5]
Yes DD 12S: EF597077 [S5]
Yes LC 12S: EF597078
Yes LC
Yes VU
Yes NT
Yes DD 12S: EF597075
Yes LC
Yes LC
Yes LC [S5]
Yes NT
Yes LC
Yes LC
Acroporidae Montipora verrilli 16S: HQ246695; 
AT6: HQ246671; 
COI: HQ246598; 
CTR:HQ246582; 
CYB: HQ246501
Acroporidae Montipora verrucosa 12S:EF597090; 
CTR: AY313584
Acroporidae Montipora verruculosus
Acroporidae Montipora vietnamensis
Agariciidae Agaricia agaricites 12S:EF597079; 
COI: AY451366
Agariciidae Agaricia fragilis
Agariciidae Agaricia grahamae
Agariciidae Agaricia humilis 12S: DQ643831; 
16S: DQ643831; 
AT6: DQ643831; 
COI: DQ643831; 
CYB: DQ643831; 
ND5: DQ643831
Agariciidae Agaricia lamarcki 12S:EF597076; 
COI: AY451369
Agariciidae Agaricia tenuifolia 12S:EF597081; 
COI: AY451370
Agariciidae Agaricia undata
Agariciidae Coeloseris mayeri Closest to Pavona[S6]
Agariciidae Gardineroseris planulata 12S:EF597084; 
COI: AB441218; 
CYB: AB441303
Agariciidae Helioseris cucullata COI: AB441220; 
CYB: AB441305
Agariciidae Leptoseris amitoriensis Leptoseris monophyly assumed; closest to L. 
papyracea[S7]
Agariciidae Leptoseris cailleti Leptoseris monophyly assumed; closest to L. 
papyracea[S8]
Agariciidae Leptoseris explanata Leptoseris monophyly assumedFamily Genus/Species Reef RemarksRed
List
Molecular
sources
Morphological 
sources
Yes LC
Yes LC
Yes LC
Yes VU 16S: L76012
Yes LC
Yes LC
Yes LC
Yes LC
Yes NT
Yes LC
Yes VU
Yes LC
Yes NT
Yes VU
Yes VU
Yes LC
Yes VU [S10]
Yes VU [S10]
Yes LC [S10]
Agariciidae Leptoseris foliosa Leptoseris monophyly assumed; closest to L. 
mycetoseroides [S6]
Agariciidae Leptoseris gardineri Leptoseris monophyly assumed; closest to L. 
papyracea[S6]
Agariciidae Leptoseris hawaiiensis Leptoseris monophyly assumed; closestto L. scabra
[S6]
Agariciidae Leptoseris incrustans
Agariciidae Leptoseris mycetoseroides Leptoseris monophyly assumed
Agariciidae Leptoseris papyracea Leptoseris monophyly assumed
Agariciidae Leptoseris scabra Leptoseris monophyly assumed
Agariciidae Leptoseris solida Leptoseris monophyly assumed; closestto L. scabra
[S8]
Agariciidae Leptoseris striata Leptoseris monophyly assumed; closestto L. scabra
[S9]
Agariciidae Leptoseris tubulifera Leptoseris monophyly assumed
Agariciidae Leptoseris yabei Leptoseris monophyly assumed; closest to L. 
mycetoseroides [S6]
Agariciidae Pachyseris foliosa Pachyseris monophyly assumed; closest to P. involuta
[S7]
Agariciidae Pachyseris gemmae Pachyseris monophyly assumed; closest to P. rugosa 
& P. speciosa[S8]
Agariciidae Pachyseris involuta Pachyseris monophyly assumed
Agariciidae Pachyseris rugosa Pachyseris monophyly assumed
Agariciidae Pachyseris speciosa COI: AB441222; 
CYB: AB441307
Agariciidae Pavona bipartita
Agariciidae Pavona cactus 16S: AF550370; 
COI: AB441217; 
CYB: AB441302
Agariciidae Pavona chiriquiensisFamily Genus/Species Reef RemarksRed
List
Molecular
sources
Morphological 
sources
Yes LC [S10]
Yes VU [S10]
Yes VU [S10]
Yes VU [S10]
Yes LC [S10]
Yes LC [S10]
Yes LC 12S: AF333055 [S10]
Yes LC [S10]
Yes LC [S10]
Yes NT [S10]
Yes LC [S10]
Yes VU [S10]
Yes DD [S10]
No N/A COI: HM018603 [S10]
No N/A COI: HM018604 [S10]
No N/A 16S: AF265596 [S10]
Yes DD COI: HM018656
Yes DD
Yes LC
Yes DD 12S: EF596980
Yes LC 12S: EF596982 [S5]
Yes LC 12S: EF596981
Yes LC
Yes LC 12S: EF596983
Agariciidae Pavona clavus 12S: DQ643836; 
16S: DQ643836; 
AT6: DQ643836; 
COI: DQ643836; 
CYB: DQ643836; 
ND5: DQ643836
Agariciidae Pavona danai
Agariciidae Pavona decussata
Agariciidae Pavona diffluens
Agariciidae Pavona duerdeni
Agariciidae Pavona explanulata
Agariciidae Pavona frondifera
Agariciidae Pavona gigantea
Agariciidae Pavona maldivensis
Agariciidae Pavona minuta
Agariciidae Pavona varians 12S:EF597083; 
16S: L76016
Agariciidae Pavona venosa
Agariciidae Pavona xarifae
Anthemiphyllidae Anthemiphyllia dentata
Anthemiphyllidae Anthemiphyllia patera
Anthemiphyllidae Anthemiphyllia spinifera
Astrocoeniidae Madracis asanoi
Astrocoeniidae Madracis asperula Closest to M. asanoi [S8]
Astrocoeniidae Madracis auretenra 12S: EU400212; 
16S: EU400212; 
AT6: EU400212; 
COI: EU400212; 
CYB: EU400212
Probably M. mirabilis in GenBank [S11]
Astrocoeniidae Madracis carmabi
Astrocoeniidae Madracis decactis
Astrocoeniidae Madracis formosa
Astrocoeniidae Madracis kirbyi Closest to M. decactis [S8]
Astrocoeniidae Madracis pharensisFamily Genus/Species Reef RemarksRed
List
Molecular
sources
Morphological 
sources
Yes LC 12S: EF596979
Yes NT
Yes LC [S5]
Yes LC
Yes VU
Yes LC
Yes DD
No N/A 16S: AF550362 [S5,S10]
No N/A [S10]
No N/A [S10]
No N/A 16S: FJ788117 [S10]
No N/A [S10]
No N/A [S10]
No N/A [S10]
No N/A 16S: FJ788121 [S10]
No N/A COI: HM018617 [S10]
No N/A [S10]
No N/A 16S: FJ788124 [S10]
No N/A 16S: FJ788125 [S10]
No N/A 16S: FJ788127 [S10]
No N/A 16S: AF265597
No N/A COI: HM018621
No N/A [S10]
Astrocoeniidae Madracis senaria
Astrocoeniidae Palauastrea ramosa Closest to Madracis [S12]
Astrocoeniidae Stephanocoenia intersepta 12S:EF597072; 
COI: AB441228; 
CYB: AB441313
Seniorsynonym ofS. michelinii 
Astrocoeniidae Stylocoeniella armata Stylocoeniellamonophyly assumed; closestto S. 
guentheri [S8]
Astrocoeniidae Stylocoeniella cocosensis Stylocoeniellamonophyly assumed
Astrocoeniidae Stylocoeniella guentheri COI: AB441225; 
CYB: AB441310
Astrocoeniidae Stylocoeniella muscosus Stylocoeniellamonophyly assumed
Caryophylliidae Caryophyllia ambrosia
Caryophylliidae Caryophyllia atlantica 16S: FJ788113; 
COI: HM018613
Caryophylliidae Caryophyllia diomedeae 16S: FJ788115; 
COI: HM018614
Caryophylliidae Caryophyllia grandis
Caryophylliidae Caryophyllia grayi 16S: FJ788119; 
COI: HM018615
Caryophylliidae Caryophyllia inornata 12S:EF597042; 
16S: AF265599
Caryophylliidae Caryophyllia lamellifera 16S:FJ788120; 
COI: HM018616
Caryophylliidae Caryophyllia planilamellata
Caryophylliidae Caryophyllia ralphae
Caryophylliidae Caryophyllia rugosa 16S:FJ788123; 
COI: HM018618
Caryophylliidae Caryophyllia scobinosa
Caryophylliidae Caryophyllia transversalis
Caryophylliidae Caryophyllia unicristata
Caryophylliidae Ceratotrochus magnaghii
Caryophylliidae Conotrochus funicolumna
Caryophylliidae Crispatotrochus rugosus 12S:EF597041; 
16S: AF265600Family Genus/Species Reef RemarksRed
List
Molecular
sources
Morphological 
sources
No N/A COI: HM018624
No N/A [S5]
No N/A [S5]
No N/A [S5]
No N/A [S5]
No N/A COI: HM018626
No N/A [S5]
No N/A COI: HM018627
No N/A COI: HM018628
No N/A COI: HM018629
No N/A COI: HM018630
No N/A COI: HM018631
No N/A
Yes LC
Yes LC
Yes LC COI
No N/A 12S: EF597064
No N/A
No N/A [S10]
No N/A [S5,S10]
No N/A COI: HM018660 [S10]
No N/A [S10]
No N/A [S5]
No N/A [S5]
Caryophylliidae Dactylotrochus cervicornis
Caryophylliidae Dasmosmilia lymani 16S:FJ788130; 
COI: HM018625
Dasmosmiliacf. lymani in GenBank
Caryophylliidae Dasmosmilia variegata Dasmosmiliamonophyly assumed
Caryophylliidae Deltocyathus calcar Deltocyathus monophyly assumed
Caryophylliidae Deltocyathus eccentricus Deltocyathus monophyly assumed
Caryophylliidae Deltocyathus inusitatus
Caryophylliidae Deltocyathus italicus
Caryophylliidae Deltocyathus magnificus
Caryophylliidae Deltocyathus ornatus
Caryophylliidae Deltocyathus rotulus
Caryophylliidae Deltocyathus sarsi
Caryophylliidae Deltocyathus suluensis
Caryophylliidae Desmophyllumdianthus 12S: GQ868667; 
16S: GQ868690
Caryophylliidae Heterocyathus aequicostatus Heterocyathus monophyly assumed
Caryophylliidae Heterocyathus alternatus Heterocyathus monophyly assumed
Caryophylliidae Heterocyathus sulcatus Arrigoni and Benzoni (unpublished data)
Caryophylliidae Hoplangia durotrix
Caryophylliidae Lophelia pertusa 12S: FR821799; 
16S: FR821799; 
AT6: FR821799; 
COI: FR821799; 
CYB: FR821799
Caryophylliidae Paracyathus pulchellus 12S:EF597027; 
16S: AF265603
Caryophylliidae Phyllangia americana 12S:EF597022; 
16S: AF265605
Caryophylliidae Phyllangia papuensis
Caryophylliidae Polycyathus muellerae 12S:EF597026; 
16S: AF265606
Caryophylliidae Premocyathus cornuformis Revised from Caryophylliacornuformis
Caryophylliidae Rhizosmilia maculata 12S:EF597023; 
16S: AF265602Family Genus/Species Reef RemarksRed
List
Molecular
sources
Morphological 
sources
No N/A COI: HM018664
No N/A 16S: HM015348
No N/A 16S: HM015352
No N/A
No N/A 16S: AF265594
No N/A 16S: FJ788131
No N/A [S10]
No N/A 12S: EF597087 [S10]
No N/A
No N/A COI: HM018668
No N/A 16S: AF265595 [S10]
No N/A [S13]
No N/A [S10,S13]
No N/A COI: HM018605 [S10,S13]
No N/A COI: HM018607 [S10,S13]
No N/A COI: DQ445805 [S10,S13]
Yes DD [S5,S10,S13]
No N/A [S10,S13]
No N/A [S13]
No N/A [S13]
No N/A 16S: AF550366 [S13]
No N/A [S13]
Yes NT [S13]
No N/A [S13]
No N/A [S10,S13]
No N/A [S13]
No N/A [S13]
Caryophylliidae Rhizosmilia robusta
Caryophylliidae Solenosmilia variabilis
Caryophylliidae Stephanocyathus platypus
Caryophylliidae Stephanocyathus spiniger 16S: HM015359; 
COI: HM018665
Caryophylliidae Stephanocyathus weberianus
Caryophylliidae Tethocyathus virgatus
Caryophylliidae Thalamophyllia gasti 12S:EF597086; 
16S: AF265590
Caryophylliidae Thalamophyllia riisei
Caryophylliidae Trochocyathus efateensis 16S:FJ788132; 
COI: HM018667
Caryophylliidae Trochocyathus rhombocolumna
Caryophylliidae Vaughanella
Dendrophylliidae Astroides calycularis
Dendrophylliidae Balanophyllia (Eupsammia) Balanophyllia(Eupsammia)
Dendrophylliidae Balanophyllia cornu
Dendrophylliidae Balanophyllia desmophyllioides
Dendrophylliidae Balanophyllia elegans
Dendrophylliidae Balanophyllia europaea
Dendrophylliidae Balanophyllia regia 12S:EF597047; 
16S: AF265587
Dendrophylliidae Bathypsammia
Dendrophylliidae Cladopsammia gracilis 12S:EF597049; 
16S: AF265588
Dendrophylliidae Dendrophyllia alternata
Dendrophylliidae Dichopsammia granulosa
Dendrophylliidae Duncanopsammia axifuga
Dendrophylliidae Eguchipsammia
Dendrophylliidae Enallopsammia rostrata 16S: U40294; 
COI: HM018632
Dendrophylliidae Endopachys
Dendrophylliidae EndopsammiaFamily Genus/Species Reef RemarksRed
List
Molecular
sources
Morphological 
sources
Yes LC 12S: EF597050 [S13]
Yes NT [S13]
No N/A [S10,S13]
No N/A [S13]
No N/A [S13]
No N/A [S10,S13]
No N/A [S13]
No N/A [S13]
No N/A [S10,S13]
Yes VU [S10,S13]
Yes LC [S10,S13]
Yes DD [S10,S13] Previously excluded [S14]
Yes LC [S10,S13]
Yes VU [S10,S13]
Yes LC [S10,S13]
Yes VU [S10,S13]
Yes VU [S10,S13]
Yes VU [S10,S13]
Yes NT [S10,S13]
Yes VU [S10,S13]
Yes VU [S10,S13]
Yes VU [S10]
Yes VU
Dendrophylliidae Heteropsammia cochleata Heteropsammiasp. in GenBank
Dendrophylliidae Heteropsammia eupsammides
Dendrophylliidae Leptopsammia pruvoti 12S:EF597068; 
16S: AF265579
Dendrophylliidae Notophyllia
Dendrophylliidae Pourtalopsammia togata
Dendrophylliidae Rhizopsammia
Dendrophylliidae Thecopsammia
Dendrophylliidae Trochopsammia infundibulum
Dendrophylliidae Tubastraea coccinea 12S:EF597045; 
16S: L76022; 
COI: DQ445806
Dendrophylliidae Turbinaria bifrons
Dendrophylliidae Turbinaria conspicua
Dendrophylliidae Turbinaria crater
Dendrophylliidae Turbinaria frondens
Dendrophylliidae Turbinaria heronensis
Dendrophylliidae Turbinaria irregularis
Dendrophylliidae Turbinaria mesenterina
Dendrophylliidae Turbinaria patula
Dendrophylliidae Turbinaria peltata 12S:EF597044; 
COI: AB441240; 
CYB: AB441325
Dendrophylliidae Turbinaria radicalis
Dendrophylliidae Turbinaria reniformis
Dendrophylliidae Turbinaria stellulata
Euphylliidae Catalaphyllia jardinei 12S:EF596997; 
16S: L76000
Euphylliidae Euphyllia ancora 12S:JF825139; 
16S:JF825139; 
AT6: JF825139; 
COI: JF825139; 
CYB: JF825139; 
ND5: JF825139Family Genus/Species Reef RemarksRed
List
Molecular
sources
Morphological 
sources
Yes VU
Yes NT
Yes NT
Yes VU
Yes VU
Yes VU
Yes NT
Yes VU
Yes VU [S5]
Yes DD
Yes DD
Yes VU
Yes DD
Yes NT
Yes NT COI: HM018663
Yes VU
Yes LC
Yes VU
Yes VU
Yes VU
Yes VU COI: FJ345414
Yes LC
Euphylliidae Euphyllia cristata Closest to E. glabrescens [S15]
Euphylliidae Euphyllia divisa COI: AB441203; 
CYB: AB441288
Euphylliidae Euphyllia glabrescens COI: AB441206; 
CYB: AB441291
Euphylliidae Euphyllia paraancora Closest to E. ancora& E. divisa[S16]
Euphylliidae Euphyllia paradivisa Closest to E. glabrescens [S7]
Euphylliidae Euphyllia paraglabrescens Closest to E. glabrescens [S16]
Euphylliidae Euphyllia yaeyamaensis Closest to E. divisa[S8]
Euphylliidae Nemenzophyllia turbida Closest to Plerogyra[S6]
Euphylliidae Physogyra lichtensteini 12S:EF597030; 
COI: AB289562; 
CYB: AB289564
Euphylliidae Plerogyra cauliformis Plerogyramonophyly assumed;closest to P. simplex 
[S3]
Euphylliidae Plerogyra diabolotus Plerogyramonophyly assumed
Euphylliidae Plerogyra discus Plerogyramonophyly assumed; closestto P. sinuosa
[S9]
Euphylliidae Plerogyra multilobata Plerogyramonophyly assumed; closest to P. 
diabolotus [S3]
Euphylliidae Plerogyra simplex Plerogyramonophyly assumed
Euphylliidae Plerogyra sinuosa Plerogyrasp. in GenBank
Faviidae Australogyra zelli Closest to Platygyra[S17]
Faviidae Barabattoia amicorum COI: AB441193; 
CYB: AB441278
Faviidae Barabattoia laddi CladeVII-B monophyly shown [S18]; Barabattoia
monophyly assumed
Faviidae Caulastraea connata Closest to C. tumida[S8]
Faviidae Caulastraea curvata Closest to C. furcata[S19]
Faviidae Caulastraea echinulata
Faviidae Caulastraea furcata 12S:EF597035; 
16S: L75997; 
COI: AB117274; 
CYB: AB117355Family Genus/Species Reef RemarksRed
List
Molecular
sources
Morphological 
sources
Yes NT COI: HQ203249
Yes LC [S5,S10]
Yes DD [S10]
No N/A [S5,S10]
Yes DD [S20] Previously excluded [S14]
Yes DD [S20] Previously excluded [S14]
Yes LC [S20]
Yes VU
Yes LC
Yes LC
Yes VU
Yes LC
Yes LC COI: FJ345416
Yes VU
Yes LC
Yes NT
Yes LC [S20]
Yes LC [S20]
Faviidae Caulastraea tumida
Faviidae Cladocora arbuscula COI: AB117292; 
CYB: AB117377
Faviidae Cladocora caespitosa 12S:EF597017; 
16S: AF265612
Faviidae Cladocora debilis
Faviidae Colpophyllia amaranthus
Faviidae Colpophyllia breviserialis
Faviidae Colpophyllia natans 12S: DQ643833; 
16S: DQ643833; 
AT6: DQ643833; 
COI: DQ643833; 
CYB: DQ643833
Faviidae Cyphastrea agassizi Cyphastreamonophyly shown [S18]
Faviidae Cyphastrea chalcidicum COI: AB117259; 
CYB: AB117336
Faviidae Cyphastrea decadia Cyphastreamonophyly shown [S18]; closest to C.
japonica[S21]
Faviidae Cyphastrea hexasepta Cyphastreamonophyly shown [S18]; closest to C.
microphthalma[S9]
Faviidae Cyphastrea japonica Cyphastreamonophyly shown [S18]
Faviidae Cyphastrea microphthalma
Faviidae Cyphastrea ocellina 12S:EF596996; 
16S: L76132
Faviidae Cyphastrea serailia COI: AB117258; 
CYB: AB117334
Faviidae Diploastrea heliopora COI: AB117290; 
CYB: AB117375
Faviidae Diploria clivosa 12S:EF597001; 
COI: AB117226; 
CYB: AB117304
Faviidae Diploria labyrinthiformis 12S:EF597002; 
COI: AB117224; 
CYB: AB117302Family Genus/Species Reef RemarksRed
List
Molecular
sources
Morphological 
sources
Yes LC [S20]
Yes VU
Yes NT
Yes NT
Yes LC
Yes DD
Yes LC
Yes NT COI: HQ203253
Yes DD
Yes LC
Yes NT COI: HQ203254
Yes NT
Yes VU
Yes NT
Yes DD
Yes NT
Yes NT
Yes LC COI: EU371663
Yes LC
Yes LC [S20]
Faviidae Diploria strigosa 12S:EF597003; 
COI: AB117225; 
CYB: AB117303
Faviidae Echinopora ashmorensis Echinoporamonophyly shown [S18]; closest to E. 
lamellosa[S7]
Faviidae Echinopora forskaliana Echinoporamonophyly shown [S18]
Faviidae Echinopora fruticulosa Echinoporamonophyly shown [S18]
Faviidae Echinopora gemmacea COI: AB117263; 
CYB: AB117342
Faviidae Echinopora grandicula Echinoporamonophyly shown [S18]
Faviidae Echinopora hirsutissima Echinoporamonophyly shown [S18]
Faviidae Echinopora horrida
Faviidae Echinopora irregularis Echinoporamonophyly shown [S18]; closest to E. 
hirsutissima[S9]
Faviidae Echinopora lamellosa 16S: L76003; 
COI: FJ345419
Faviidae Echinopora mammiformis
Faviidae Echinopora pacificus COI: AB117262; 
CYB: AB117341
Faviidae Echinopora robusta Echinoporamonophyly shown [S18]; closest to E. 
forskaliana[S9]
Faviidae Echinopora taylorae Echinoporamonophyly shown [S18]
Faviidae Echinopora tiranensis Echinoporamonophyly shown [S18]
Faviidae Erythrastrea flabellata Closest to Caulastraea[S22]
Faviidae Favia albidus CladeVII-B monophyly shown [S18]; closestto F. 
matthaii [S9]
Faviidae Favia danae
Faviidae Favia favus 12S: AF177048; 
COI: AB117267; 
CYB: AB117346
Faviidae Favia fragum 12S:EF597005; 
16S: U40295; 
COI: AB117222; 
CYB: AB117301Family Genus/Species Reef RemarksRed
List
Molecular
sources
Morphological 
sources
Yes DD [S20] Previously excluded [S14]
Yes NT
Yes NT
Yes NT COI: EU371707
Yes DD [S5,S20]
Yes NT COI: HM018633
Yes NT COI: HQ203258
Yes NT
Yes NT COI: HQ203259
Yes NT COI: HQ203260
Yes LC
Yes VU COI: HQ203262
Yes LC COI: FJ345427
Yes NT COI: HQ203263
Yes LC
Yes NT
Yes LC COI: HQ203266
Yes NT
Yes NT
Yes NT COI: HQ203267 [S5]
Yes NT
Yes NT
Yes NT
Yes NT COI: EU371689
Yes NT COI: HQ203269
Faviidae Favia gravida
Faviidae Favia helianthoides CladeVII-B monophyly shown [S18]; closestto F. 
laxa[S8]
Faviidae Favia lacuna CladeVII-B monophyly shown [S18]
Faviidae Favia laxa Faviacf. laxain GenBank
Faviidae Favia leptophylla COI: AB117229; 
CYB: AB117307
Faviidae Favia lizardensis
Faviidae Favia maritima Faviacf. maritimain GenBank
Faviidae Favia marshae CladeVII-F monophyly shown [S18]; closestto F. 
rotundata[S9]
Faviidae Favia matthaii
Faviidae Favia maxima
Faviidae Favia pallida COI: AB117266; 
CYB: AB117345
Faviidae Favia rosaria
Faviidae Favia rotumana
Faviidae Favia rotundata CladeVII-F monophyly shown [S18]
Faviidae Favia speciosa COI: AB441194; 
CYB: AB441279
Faviidae Favia stelligera COI: AB117264; 
CYB: AB117343
Faviidae Favia truncatus
Faviidae Favia veroni CladeVII-B monophyly shown [S18]; closestto F. 
maxima[S21]
Faviidae Favia vietnamensis CladeVII-B monophyly shown [S18]
Faviidae Favites abdita
Faviidae Favites acuticollis CladeVII-F monophyly shown [S18]
Faviidae Favites bestae CladeVII-F monophyly shown [S18]
Faviidae Favites chinensis COI: AB117269; 
CYB: AB117349
Faviidae Favites complanata
Faviidae Favites flexuosaFamily Genus/Species Reef RemarksRed
List
Molecular
sources
Morphological 
sources
Yes NT
Yes NT
Yes NT COI: EU371694
Yes LC COI: HQ203271
Yes NT COI: HQ203272
Yes VU
Yes NT COI: HQ203273 [S10]
Yes NT
Yes LC
Yes LC COI: HQ203274
Yes NT
Yes VU
Yes LC COI: EU371697
Yes NT COI: EU371698
Yes NT
Yes NT COI: EU371699
Yes LC
Yes NT Closest to G. aspera[S8]
Yes VU
Yes LC
Yes NT Closest to G. aspera[S9]
Yes VU
Yes NT
Yes NT
Yes NT
Yes LC
Yes LC COI: EU371702
Faviidae Favites halicora COI: AB117268; 
CYB: AB117348
Faviidae Favites micropentagona Closest to F. pentagona[S9]
Faviidae Favites paraflexuosa
Faviidae Favites pentagona
Faviidae Favites russelli
Faviidae Favites spinosa CladeVII-F monophyly shown [S18]
Faviidae Favites stylifera CladeVII-Gmonophyly shown [S18]
Faviidae Favites vasta CladeVII-F monophyly shown [S18]
Faviidae Goniastrea aspera COI: AB117271; 
CYB: AB117351
Faviidae Goniastrea australensis
Faviidae Goniastrea columella Closest to G. pectinata[S8]
Faviidae Goniastrea deformis COI: AB441195; 
CYB: AB441280
Faviidae Goniastrea edwardsi
Faviidae Goniastrea favulus
Faviidae Goniastrea minuta Closest to G. retiformis [S9]
Faviidae Goniastrea palauensis CladeVII-B monophyly shown [S18]
Faviidae Goniastrea pectinata COI: AB117270; 
CYB: AB117350
Faviidae Goniastrea peresi
Faviidae Goniastrea ramosa Closest to G. retiformis [S9]
Faviidae Goniastrea retiformis 12S:EF597033; 
COI: HQ203275
Faviidae Goniastrea thecata
Faviidae Leptastrea aequalis Leptastrea+Fungiidaemonophyly shown [S23]
Faviidae Leptastrea bewickensis Leptastrea+Fungiidaemonophyly shown [S23]
Faviidae Leptastrea bottae Leptastrea+Fungiidaemonophyly shown [S23]
Faviidae Leptastrea inaequalis Leptastrea+Fungiidaemonophyly shown [S23]
Faviidae Leptastrea pruinosa COI: AB441196; 
CYB: AB441281
Faviidae Leptastrea purpureaFamily Genus/Species Reef RemarksRed
List
Molecular
sources
Morphological 
sources
Yes LC COI: HM018655
Yes VU
Yes NT
Yes LC [S20]
Yes EN
Yes NT COI: JN248781
Yes LC [S5]
Yes NT COI: HQ203284
Yes LC
Yes EN
Yes VU
Yes NT
Yes VU COI: HQ203289
Yes VU COI: HQ203290
Faviidae Leptastrea transversa
Faviidae Leptoria irregularis COI: AB117272; 
CYB: AB117353
Faviidae Leptoria phrygia 16S: L76011; 
COI: AB117273; 
CYB: AB117354
Faviidae Manicina areolata 12S:EF597012; 
COI: AB117227; 
CYB: AB117305
Faviidae Montastraea annularis 12S: AP008973; 
16S: AP008973; 
AT6: AP008973; 
COI: AP008973; 
CYB: AP008973
Faviidae Montastraea annuligera CladeVII-B monophyly shown [S18]
Faviidae Montastraea cavernosa 12S:EF597006; 
COI: AB117288; 
CYB: AB117373
Faviidae Montastraea colemani CladeVII-F monophyly shown [S18]
Faviidae Montastraea curta COI: AB117278; 
CYB: AB117359
Faviidae Montastraea faveolata 12S: AP008977; 
16S: AP008977; 
AT6: AP008977; 
COI: AP008977; 
CYB: AP008977
Faviidae Montastraea franksi 12S: AP008976; 
16S: AP008976; 
AT6: AP008976; 
COI: AP008976; 
CYB: AP008976
Faviidae Montastraea magnistellata COI: AB117279; 
CYB: AB117360
CladeVII-F monophyly shown [S18]
Faviidae Montastraea multipunctata
Faviidae Montastraea salebrosaFamily Genus/Species Reef RemarksRed
List
Molecular
sources
Morphological 
sources
Yes VU
Yes NT
Yes VU COI: HQ203293
Yes LC
Yes NT
Yes NT
Yes LC
Yes EN
Yes NT COI: JN248782 [S10]
Yes NT [S10]
Yes LC COI: JN248783 [S10]
Yes NT [S10]
Yes LC [S5,S10]
Yes NT [S10]
Yes LC COI: HQ203303 [S10]
Yes NT COI: HQ203304 [S10]
Yes LC [S10]
Yes NT COI: EU371722 [S10]
Yes VU [S10]
Yes NT COI: FR837987
Yes LC
Yes LC
Yes LC COI: FJ966870
Faviidae Montastraea serageldini Closest to M. curta[S9]
Faviidae Montastraea valenciennesi 12S: AF333061; 
COI: AB117280; 
CYB: AB117361
CladeVII-F monophyly shown [S18]
Faviidae Moseleya latistellata
Faviidae Oulastrea crispata 12S: AF333062; 
COI: AB441197; 
CYB: AB441282
Faviidae Oulophyllia bennettae COI: AB117277; 
CYB: AB117358
Faviidae Oulophyllia crispa COI: AB117276; 
CYB: AB117357
Faviidae Oulophyllia levis Closest to O. crispa[S8]
Faviidae Parasimplastrea sheppardi Closest to Leptastrea[S9]
Faviidae Platygyra acuta
Faviidae Platygyra carnosus
Faviidae Platygyra contorta
Faviidae Platygyra crosslandi
Faviidae Platygyra daedalea COI: AB117281; 
CYB: AB117362
Faviidae Platygyra lamellina COI: HQ203302; 
CYB: AB117363
Faviidae Platygyra pini
Faviidae Platygyra ryukyuensis
Faviidae Platygyra sinensis 12S: AF177047; 
COI: HQ203305
Faviidae Platygyra verweyi Platygyracf. verweyi in GenBank
Faviidae Platygyra yaeyamaensis
Faviidae Plesiastrea devantieri
Faviidae Plesiastrea versipora COI: AB289561; 
CYB: AB289566
Faviidae Solenastrea bournoni COI: AB117291; 
CYB: AB117376
Faviidae Solenastrea hyadesFamily Genus/Species Reef RemarksRed
List
Molecular
sources
Morphological 
sources
No N/A 16S: AF550363 [S10]
No N/A COI: HM018635 [S10]
No N/A COI: HM018636 [S10]
No N/A [S10]
No N/A COI: HM018639 [S10]
No N/A 16S: AF265582 [S10]
No N/A 16S: AB510178 [S10]
No N/A COI: HM018640 [S10]
No N/A COI: HM018641 [S10]
No N/A [S10]
No N/A 16S: AB510168 [S10]
No N/A COI: HM018643 [S10]
No N/A COI: HM018644 [S10]
No N/A COI: HM018651
No N/A COI: HM018652
No N/A 16S: AB510174
No N/A COI: HM018653
No N/A 16S: AF265583 [S10]
No N/A COI: HM018661
No N/A 16S: AF265589 [S10]
No N/A 16S: AB510175
No N/A COI: HM018670
No N/A COI: HM018671
No N/A COI: HM018672
No N/A 16S: AB510172
No N/A COI: HM018645
No N/A
No N/A COI: HM018646
Flabellidae Flabellumangulare
Flabellidae Flabellumapertum
Flabellidae Flabellumarcuatile
Flabellidae Flabellumdeludens 16S: AB510170; 
COI: HM018638
Flabellidae Flabellumfolkesoni
Flabellidae Flabellumimpensum
Flabellidae Flabellumjaponicum
Flabellidae Flabellumlamellulosum
Flabellidae Flabellumlowekeyesi
Flabellidae Flabellummagnificum 16S: AB510167; 
COI: HM018637
Flabellum cf. magnificum in GenBank
Flabellidae Flabellumpavoninum
Flabellidae Flabellumtuthilli
Flabellidae Flabellumvaughani
Flabellidae Javania exserta
Flabellidae Javania fusca
Flabellidae Javania insignis
Flabellidae Javania lamprotichum
Flabellidae Monomyces pygmaea
Flabellidae Placotrochides scaphula
Flabellidae Placotrochus laevis
Flabellidae Rhizotrochus typus
Flabellidae Truncatoflabellumaustraliensis
Flabellidae Truncatoflabellumcandeanum
Flabellidae Truncatoflabellummacroeschara
Flabellidae Truncatoflabellumspheniscus
Fungiacyathidae Fungiacyathus fragilis
Fungiacyathidae Fungiacyathus marenzelleri 12S:EF597074; 
16S: L76004
Fungiacyathidae Fungiacyathus pusillusFamily Genus/Species Reef RemarksRed
List
Molecular
sources
Morphological 
sources
No N/A
No N/A COI: HM018648
Yes LC [S24]
Yes LC
Yes EN [S24]
Yes NT COI: EU149869 [S24]
Yes LC COI: EU149859 [S24]
Yes LC COI: EU149879 [S24]
Yes LC COI: EU149870 [S5,S24]
Yes VU [S24]
Yes LC COI: EU202719 [S24]
Yes LC [S24]
Yes LC [S24]
Yes LC [S24]
Yes LC COI: EU149877 [S5,S24]
Yes LC COI: EU149900 [S5,S24]
Yes LC [S24]
Yes LC COI: EU149871 [S24]
Yes LC [S24]
Yes LC [S24]
Yes LC COI: EU149872 [S24]
Yes NT COI: EU149892 [S5,S10,S24]
Yes VU COI: EU149904 [S24]
Yes LC COI: EU149865 [S5,S24]
Yes VU [S24]
Fungiacyathidae Fungiacyathus stephanus 12S:JF825138; 
16S:JF825138; 
AT6: JF825138; 
COI: JF825138; 
CYB: JF825138; 
ND5: JF825138
Fungiacyathidae Fungiacyathus turbinolioides
Fungiidae Cantharellus doederleini
Fungiidae Cantharellus jebbi Cantharellus monophyly assumed
Fungiidae Cantharellus noumeae
Fungiidae Ctenactis albitentaculata
Fungiidae Ctenactis crassa
Fungiidae Ctenactis echinata
Fungiidae Cycloseris costulata Revised from Fungiacostulata& C. marginata
Fungiidae Cycloseris curvata Revised from Fungiacurvata
Fungiidae Cycloseris cyclolites Revised from Fungiacyclolites 
Fungiidae Cycloseris distorta Revised from Fungiadistorta
Fungiidae Cycloseris fragilis 16S: L75998; 
COI: EU149860
Revised from Fungiafragilis 
Fungiidae Cycloseris hexagonalis Revised from Fungiahexagonalis 
Fungiidae Cycloseris mokai Revised from Lithophyllon mokai 
Fungiidae Cycloseris sinensis Revised from Fungiasinensis 
Fungiidae Cycloseris somervillei Revised from Fungiasomervillei 
Fungiidae Cycloseris tenuis Revised from Fungiatenuis 
Fungiidae Cycloseris vaughani 16S: L75999; 
COI: EU149861
Revised from Fungiavaughani 
Fungiidae Danafungia horrida Revised from Fungiahorrida
Fungiidae Danafungia scruposa Revised from Fungiascruposa
Fungiidae Fungia fungites
Fungiidae Halomitra clavator
Fungiidae Halomitra pileus
Fungiidae Heliofungia actiniformis 12S:EF596995; 
COI: EU149885Family Genus/Species Reef RemarksRed
List
Molecular
sources
Morphological 
sources
Yes LC COI: EU149901 [S24]
Yes LC [S5,S24]
Yes LC COI: EU149893 [S5,S24]
Yes DD
Yes EN
Yes LC COI: EU149883 [S5,S24]
Yes LC COI: EU149874 [S24]
Yes LC COI: EU149864 [S24]
Yes NT COI: EU149867 [S24]
Yes LC [S24]
Yes LC COI: EU149884 [S24,S26]
Yes DD COI: EU149910 [S24,S26]
Yes LC COI: EU149909 [S24,S26]
Yes LC COI: EU149911 [S24,S26]
Yes VU [S26]
Yes VU [S26]
Yes LC COI: EU149878 [S24]
Yes DD COI: EU149908 Newspecies [S27]
Yes NT COI: EU149868
Yes DD COI: EU149888
Yes NT [S24]
Yes LC COI: EU149915 [S5,S24]
Yes LC COI: EU149914 [S24]
Yes LC COI: EU149917 [S24]
Yes LC [S5,S10,S24]
Fungiidae Heliofungia fralinae Revised from Fungiafralinae
Fungiidae Herpolitha limax COI: AB441223; 
CYB: AB441308
Fungiidae Lithophyllon concinna Revised from Fungiaconcinna
Fungiidae Lithophyllon puishani Revised from Fungia puishani;closest to L. scabra 
[S9]
Fungiidae Lithophyllon ranjithi Lithophyllon monophyly shown [S25]
Fungiidae Lithophyllon repanda Revised from Fungiarepanda
Fungiidae Lithophyllon scabra Revised from Fungiascabra
Fungiidae Lithophyllon spinifer Revised from Fungiaspinifer
Fungiidae Lithophyllon undulatum
Fungiidae Lobactis scutaria 12S: DQ320497; 
16S: L76005; 
COI: AB441224; 
CYB: AB441309
Revised from Fungiascutaria
Fungiidae Pleuractis granulosa Revised from Fungiagranulosa
Fungiidae Pleuractis gravis Previously excluded [S14]; revised from Fungia 
gravis
Fungiidae Pleuractis moluccensis Revised from Fungiamoluccensis 
Fungiidae Pleuractis paumotensis Revised from Fungiapaumotensis 
Fungiidae Pleuractis seychellensis Revised from Fungiaseychellensis
Fungiidae Pleuractis taiwanensis Revised from Fungiataiwanensis
Fungiidae Podabacia crustacea
Fungiidae Podabacia kunzmanni
Fungiidae Podabacia motuporensis
Fungiidae Podabacia sinai
Fungiidae Polyphyllia novaehiberniae
Fungiidae Polyphyllia talpina
Fungiidae Sandalolitha dentata
Fungiidae Sandalolitha robusta
Fungiidae Zoopilus echinatus 12S:EF596990; 
16S: L76024; 
COI: EU149916Family Genus/Species Reef RemarksRed
List
Molecular
sources
Morphological 
sources
No N/A
Gardineria paradoxa No N/A
Guyniidae Guynia annulata No N/A 16S: AF265580
Meandrinidae Ctenella chagius Yes EN
Meandrinidae Dendrogyra cylindrus Yes VU
Meandrinidae Dichocoenia stellaris Yes DD [S10]
Meandrinidae Dichocoenia stokesi Yes VU [S10]
Meandrinidae Eusmilia fastigiata Yes LC
Meandrinidae Gyrosmilia interrupta Yes LC Closest to Ctenellachagius [S8]
Meandrinidae Meandrina braziliensis Yes DD [S5]
Meandrinidae Meandrina danae Yes LC Closest to M. braziliensis [S28]
Meandrinidae Meandrina jacksoni Yes N/A Newspecies, closest to M. meandrites [S29]
Meandrinidae Meandrina meandrites Yes LC
Meandrinidae Montigyra kenti Yes DD Closest to Gyrosmilia[S6]
Merulinidae Boninastrea boninensis Yes DD Closest to Merulina[S6]
Merulinidae Hydnophora bonsai Yes EN [S10]
Merulinidae Hydnophora exesa Yes NT [S10]
Gardineriidae Gardineria hawaiiensis 12S: GQ868660; 
16S: GQ868701; 
COI: GQ868678
Gardineriidae 12S: GQ868656; 
16S: GQ868700; 
COI: GQ868681
COI: AB441208; 
CYB: AB441293
12S:EF597024; 
COI: AB117299; 
CYB: AB117384
12S:EF597020; 
16S: AF265607; 
COI: AB117298; 
CYB: AB117383
COI: AB117294; 
CYB: AB117380
COI: AB117297; 
CYB: AB117382
12S:EF597032; 
COI: AB117296; 
CYB: AB117381
12S: AF333059; 
COI: AB117285; 
CYB: AB117370Family Genus/Species Reef RemarksRed
List
Molecular
sources
Morphological 
sources
Merulinidae Hydnophora grandis Yes LC [S10]
Merulinidae Hydnophora microconos Yes NT COI: HQ203277 [S10]
Merulinidae Hydnophora pilosa Yes LC COI: HQ203278 [S10]
Merulinidae Hydnophora rigida Yes LC [S10]
Merulinidae Merulina ampliata Yes LC
Merulinidae Merulina scabricula Yes LC
Merulinidae Merulina scheeri Yes LC
Merulinidae Paraclavarina triangularis Yes NT Closest to Merulina[S31]
Merulinidae Scapophyllia cylindrica Yes LC
Micrabaciidae Leptopenus antarcticus No N/A [S5]
Micrabaciidae Letepsammia formosissima No N/A
Micrabaciidae Rhombopsammia niphada No N/A
Micrabaciidae Stephanophyllia complicata No N/A 16S: GQ868689
Mussidae Acanthastrea bowerbanki Yes VU [S32]
Mussidae Acanthastrea brevis Yes VU [S32]
Mussidae Acanthastrea echinata Yes LC [S20,S32]
Mussidae Acanthastrea faviaformis Yes VU [S32]
Mussidae Acanthastrea hemprichii Yes VU [S32]
Mussidae Acanthastrea hillae Yes NT
Mussidae Acanthastrea ishigakiensis Yes VU [S32]
COI: AB117286; 
CYB: AB117371
12S:EF597000; 
16S: L76009
12S: AF333058; 
COI: AB117283; 
CYB: AB117368
16S: L76014; 
COI: AB117284; 
CYB: AB117369
Merulina monophyly shown [S18]; closest to M. 
ampliata[S30]
COI: AB441198; 
CYB: AB441283
12S: GQ868663; 
16S: GQ868697; 
COI: GQ868685
12S: GQ868661; 
16S: GQ868693; 
COI: GQ868683
COI: AB117249; 
CYB: AB117327
COI: AB441199; 
CYB: AB441284Family Genus/Species Reef RemarksRed
List
Molecular
sources
Morphological 
sources
Mussidae Acanthastrea lordhowensis Yes NT [S32]
Mussidae Acanthastrea maxima Yes NT [S32]
Mussidae Acanthastrea regularis Yes VU [S32]
Mussidae Acanthastrea rotundoflora Yes NT [S20,S32]
Mussidae Acanthastrea subechinata Yes NT [S32]
Mussidae Australomussa rowleyensis Yes NT [S32]
Mussidae Blastomussa merleti Yes LC [S32]
Mussidae Blastomussa wellsi Yes NT [S32]
Mussidae Cynarina lacrymalis Yes NT [S32]
Mussidae Indophyllia macassarensis Yes DD Closest to Cynarinalacrymalis [S33]
Mussidae Isophyllastrea rigida Yes LC [S20,S32]
Mussidae Isophyllia sinuosa Yes LC [S20,S32]
Mussidae Lobophyllia corymbosa Yes LC [S10,S32]
Mussidae Lobophyllia dentatus Yes VU [S10,S32]
Mussidae Lobophyllia diminuta Yes VU [S10,S32]
Mussidae Lobophyllia flabelliformis Yes VU [S10,S32]
Mussidae Lobophyllia hataii Yes LC [S10,S32]
Mussidae Lobophyllia hemprichii Yes LC [S5,S10,S32]
Mussidae Lobophyllia pachysepta Yes NT [S10,S32]
Mussidae Lobophyllia robusta Yes LC [S10,S32]
Mussidae Lobophyllia serratus Yes EN [S10,S32]
Mussidae Micromussa amakusensis Yes NT
COI: AB117251; 
CYB: AB117328
COI: AB289563; 
CYB: AB289565
12S:EF597034; 
COI: AB117246; 
CYB: AB117323
COI: AB117238; 
CYB: AB117315
COI: AB117241; 
CYB: AB117318
12S:EF597013; 
16S: L76013; 
COI: AB117240; 
CYB: AB117317
COI: AB117242; 
CYB: AB117319
COI: AB441200; 
CYB: AB441285Family Genus/Species Reef RemarksRed
List
Molecular
sources
Morphological 
sources
Mussidae Micromussa diminuta Yes DD
Mussidae Micromussa minuta Yes NT Micromussamonophyly assumed
Mussidae Mussa angulosa Yes LC [S20,S32]
Mussidae Mussismilia braziliensis Yes DD [S5,S20,S32]
Mussidae Mussismilia harttii Yes DD [S5,S20,S32]
Mussidae Mussismilia hispida Yes DD [S5,S20,S32]
Mussidae Mycetophyllia aliciae Yes LC [S20,S32]
Mussidae Mycetophyllia danaana Yes LC [S20,S32]
Mussidae Mycetophyllia ferox Yes VU [S20,S32]
Mussidae Mycetophyllia lamarckiana Yes LC 12S: EF597040 [S20,S32]
Mussidae Mycetophyllia reesi Yes DD [S20,S32]
Mussidae Scolymia australis Yes LC [S32]
Mussidae Scolymia cubensis Yes LC [S20] AtlanticScolymia
Mussidae Scolymia lacera Yes LC [S20]
Mussidae Scolymia vitiensis Yes NT [S32]
Mussidae Scolymia wellsi Yes DD [S5,S20]
Mussidae Symphyllia agaricia Yes LC [S32]
Mussidae Symphyllia erythraea Yes LC [S32]
Micromussa monophyly assumed; closest to M. 
minuta[S9]
12S: DQ643834; 
16S: DQ643834; 
AT6: DQ643834; 
COI: DQ643834; 
CYB: DQ643834
COI: AB117231; 
CYB: AB117309
COI: AB117232; 
CYB: AB117308
COI: AB117233; 
CYB: AB117310
12S:EF597039; 
COI: AB117235; 
CYB: AB117312
COI: AB117234; 
CYB: AB117311
COI: AB117236; 
CYB: AB117314
Juniorsynonym ofS. cubensis [S8]; Atlantic 
Scolymia
COI: AB117247; 
CYB: AB117324
Juniorsynonym ofS. cubensis [S34]; Atlantic 
Scolymia
COI: AB117243; 
CYB: AB117320Family Genus/Species Reef RemarksRed
List
Molecular
sources
Morphological 
sources
Mussidae Symphyllia hassi Yes VU [S32]
Mussidae Symphyllia radians Yes LC [S32]
Mussidae Symphyllia recta Yes LC [S32]
Mussidae Symphyllia valenciennesii Yes LC COI: HM018666 [S32]
Mussidae Symphyllia wilsoni Yes LC [S32]
Oculinidae Cyathelia axillaris No N/A COI: HM018622
Oculinidae Galaxea acrhelia Yes VU Closest to G. horrescens [S9]
Oculinidae Galaxea astreata Yes VU 12S: AF333056
Oculinidae Galaxea cryptoramosa Yes VU Closest to G. astreata[S9]
Oculinidae Galaxea fascicularis Yes NT
Oculinidae Galaxea horrescens Yes LC
Oculinidae Galaxea longisepta Yes NT Closest to G. horrescens [S9]
Oculinidae Galaxea paucisepta Yes NT Closest to G. astreata[S35]
Oculinidae Madrepora oculata No N/A
Oculinidae Oculina diffusa Yes LC [S10]
Oculinidae Oculina patagonica Yes LC [S5,S10]
Oculinidae Oculina robusta Yes DD COI: FJ966869 [S10]
Oculinidae Oculina tenella Yes DD [S10]
Oculinidae Oculina valenciennesi Yes DD [S10]
Oculinidae Oculina varicosa Yes VU COI: FJ966875 [S10]
Oculinidae Schizoculina africana Yes DD
Oculinidae Schizoculina fissipara Yes DD
Oculinidae Simplastrea vesicularis Yes DD Closest to Galaxea[S8]
COI: AB117245; 
CYB: AB117322
COI: AB117244; 
CYB: AB117321
16S: L76006; 
COI: AB441201; 
CYB: AB441286; 
ND5: AB109376
12S:EF597096; 
16S: L75994
16S: AF550369; 
COI: HM018659
COI: AB117293; 
CYB: AB117379
12S:EF597025; 
16S: AF265601
Schizoculina monophyly assumed; closestto Oculina
[S36]
Schizoculina monophyly assumed; closestto Oculina
[S36]Family Genus/Species Reef RemarksRed
List
Molecular
sources
Morphological 
sources
Pectiniidae Echinomorpha nishihirai Yes NT Closest to Echinophyllia[S7]
Pectiniidae Echinophyllia aspera Yes LC
Pectiniidae Echinophyllia costata Yes VU
Pectiniidae Echinophyllia echinata Yes LC Echinophylliamonophyly shown [S37]
Pectiniidae Echinophyllia echinoporoides Yes LC
Pectiniidae Echinophyllia orpheensis Yes LC
Pectiniidae Echinophyllia patula Yes LC
Pectiniidae Echinophyllia pectinata Yes DD Echinophylliamonophyly shown [S37]
Pectiniidae Mycediumelephantotus Yes LC
Pectiniidae Mycediummancaoi Yes LC
Pectiniidae Mycediumrobokaki Yes LC COI: HQ203295
Pectiniidae Mycediumspina Yes DD Mycedium monophyly shown [S18]
Pectiniidae Mycediumsteeni Yes VU
Pectiniidae Mycediumumbra Yes LC
Pectiniidae Oxypora convoluta Yes DD
Pectiniidae Oxypora crassispinosa Yes LC
Pectiniidae Oxypora egyptensis Yes DD
Pectiniidae Oxypora glabra Yes LC Oxyporamonophyly assumed
Pectiniidae Oxypora lacera Yes LC
COI: AB117252; 
CYB: AB117329
Echinophylliamonophyly shown [S37]; closest to E. 
pectinata[S9]
COI: AB117254; 
CYB: AB117331
12S: AF333065; 
COI: AB117253; 
CYB: AB117330
Echinophylliamonophyly shown [S37]; closest to E. 
aspera[S8]
12S: AF333057; 
COI: AB117387; 
CYB: AB117366
Mycedium monophyly shown [S18]; closest to M. 
elephantotus [S8]
Mycedium monophyly shown [S18]; closest to M. 
robokaki [S9]
Mycedium monophyly shown [S18]; closest to M. 
elephantotus [S9]
Oxyporamonophyly assumed;closest to O. lacera 
[S9]
Oxyporamonophyly assumed;closest to O. glabra
[S8]
Oxyporamonophyly assumed;closest to O. glabra
[S8]
COI: AB117255; 
CYB: AB117332Family Genus/Species Reef RemarksRed
List
Molecular
sources
Morphological 
sources
Pectiniidae Pectinia africanus Yes VU
Pectiniidae Pectinia alcicornis Yes VU
Pectiniidae Pectinia ayleni Yes NT COI: HQ203299
Pectiniidae Pectinia crassa Yes DD Pectinia+Mycedium monophyly shown [S18]
Pectiniidae Pectinia elongata Yes NT Pectinia+Mycedium monophyly shown [S18]
Pectiniidae Pectinia lactuca Yes VU COI: HQ203300
Pectiniidae Pectinia maxima Yes EN
Pectiniidae Pectinia paeonia Yes NT [S5]
Pectiniidae Pectinia pygmaeus Yes NT
Pectiniidae Pectinia teres Yes NT
Pocilloporidae Pocillopora ankeli Yes VU [S1]
Pocilloporidae Pocillopora capitata Yes LC [S1]
Pocilloporidae Pocillopora damicornis Yes LC [S1]
Pocilloporidae Pocillopora danae Yes VU [S1]
Pocilloporidae Pocillopora effusus Yes DD [S1]
Pocilloporidae Pocillopora elegans Yes VU [S1]
Pocilloporidae Pocillopora eydouxi Yes NT [S1]
Pocilloporidae Pocillopora fungiformis Yes EN [S1]
Pectinia+ Mycediummonophyly shown[S18]; 
closest to P. lactuca[S9]
12S:EF597037; 
16S: L76017; 
COI: AB117385; 
CYB: AB117364
Pectinia+ Mycediummonophyly shown[S18]; 
closest to P. lactuca& P. ayleni [S8]
COI: AB117386; 
CYB: AB117365
Pectinia+ Mycediummonophyly shown[S18]; 
closest to P. elongata& P. teres [S9]
Pectinia+ Mycediummonophyly shown[S18]; 
closest to P. elongata[S8]
12S:EF526302; 
16S:EF526302; 
AT6: EF526302; 
COI: EF526302; 
CYB: EF526302
12S:EF526303; 
16S:EF526303; 
AT6: EF526303; 
COI: EF526303; 
CYB: EF526303Family Genus/Species Reef RemarksRed
List
Molecular
sources
Morphological 
sources
Pocilloporidae Pocillopora indiania Yes VU [S1]
Pocilloporidae Pocillopora inflata Yes VU [S1]
Pocilloporidae Pocillopora kelleheri Yes LC [S1]
Pocilloporidae Pocillopora ligulata Yes LC [S1]
Pocilloporidae Pocillopora meandrina Yes LC [S1]
Pocilloporidae Pocillopora molokensis Yes DD [S1]
Pocilloporidae Pocillopora setichelli Yes LC [S1]
Pocilloporidae Pocillopora verrucosa Yes LC [S1]
Pocilloporidae Pocillopora woodjonesi Yes LC [S1]
Pocilloporidae Pocillopora zelli Yes LC [S1]
Pocilloporidae Seriatopora aculeata Yes VU
Pocilloporidae Seriatopora caliendrum Yes NT
Pocilloporidae Seriatopora dendritica Yes VU
Pocilloporidae Seriatopora guttatus Yes LC
Pocilloporidae Seriatopora hystrix Yes LC
Pocilloporidae Seriatopora stellata Yes NT Seriatoporamonophyly shown [S37]
Pocilloporidae Stylophora danae Yes LC
Pocilloporidae Stylophora kuehlmanni Yes LC
12S:EF596976; 
16S: L76018
COI: AB441230; 
CYB: AB441315
Seriatoporamonophyly shown [S37]; closest to S.
stellata[S8]
12S:EF633601; 
16S:EF633601; 
AT6: EF633601; 
COI: EF633601; 
CYB: EF633601
Seriatoporamonophyly shown [S37]; closest to S.
hystrix [S9]
Seriatoporamonophyly shown [S37]; closest to S.
hystrix [S9]
12S:EF633600; 
16S:EF633600; 
AT6: EF633600; 
COI: EF633600; 
CYB: EF633600
Stylophoramonophyly assumed; closest to S. 
pistillata[S8]
Stylophoramonophyly assumed; closest to S. 
subseriata[S8]Family Genus/Species Reef RemarksRed
List
Molecular
sources
Morphological 
sources
Pocilloporidae Stylophora madagascarensis Yes EN
Pocilloporidae Stylophora mamillata Yes LC
Pocilloporidae Stylophora pistillata Yes NT
Pocilloporidae Stylophora subseriata Yes LC Stylophoramonophyly assumed
Pocilloporidae Stylophora wellsi Yes NT Stylophoramonophyly assumed
Poritidae Alveopora allingi Yes VU Alveoporamonophyly assumed
Poritidae Alveopora catalai Yes NT
Poritidae Alveopora daedalea Yes VU Alveoporasp. in GenBank
Poritidae Alveopora excelsa Yes EN Alveoporamonophyly assumed
Poritidae Alveopora fenestrata Yes VU
Poritidae Alveopora gigas Yes VU
Poritidae Alveopora japonica Yes VU
Poritidae Alveopora marionensis Yes VU
Poritidae Alveopora minuta Yes EN
Poritidae Alveopora ocellata Yes DD Alveoporamonophyly assumed
Poritidae Alveopora spongiosa Yes NT
Poritidae Alveopora tizardi Yes LC Alveoporamonophyly assumed
Poritidae Alveopora verrilliana Yes VU Alveoporamonophyly assumed
Stylophoramonophyly assumed; closest to S. 
kuehlmanni & S. subseriata[S9]
Stylophoramonophyly assumed; notcloseto other
Stylophora[S8]
12S: EU400214; 
16S: EU400214; 
AT6: EU400214; 
COI: EU400214; 
CYB: EU400214
Alveoporamonophyly assumed;closest to A. allingi 
& A. gigas [S8]
12S:EF597088; 
16S: AF265592; 
COI: AB441245; 
CYB: AB441330
Alveoporamonophyly assumed; closest to A. 
marionensis & A. verrilliana[S8]
Alveoporamonophyly assumed;closest to A. allingi 
& A. catalai [S8]
Alveoporamonophyly assumed; closest to A. tizardi 
[S8]
Alveoporamonophyly assumed; closest to A. 
fenestrata& A. verrilliana[S8]
Alveoporamonophyly assumed;closest to A. viridis 
[S9]
Alveoporamonophyly assumed; closest to A. 
daedalea[S8]Family Genus/Species Reef RemarksRed
List
Molecular
sources
Morphological 
sources
Poritidae Alveopora viridis Yes NT Alveoporamonophyly assumed
Poritidae Goniopora albiconus Yes VU [S10]
Poritidae Goniopora burgosi Yes VU [S10]
Poritidae Goniopora cellulosa Yes VU [S10]
Poritidae Goniopora ciliatus Yes LC [S10]
Poritidae Goniopora columna Yes NT [S10]
Poritidae Goniopora djiboutiensis Yes LC [S10]
Poritidae Goniopora eclipsensis Yes LC [S10]
Poritidae Goniopora fruticosa Yes LC [S10]
Poritidae Goniopora lobata Yes NT [S10]
Poritidae Goniopora minor Yes NT [S10]
Poritidae Goniopora norfolkensis Yes LC [S10]
Poritidae Goniopora palmensis Yes LC [S10]
Poritidae Goniopora pandoraensis Yes LC [S10]
Poritidae Goniopora pearsoni Yes LC [S10]
Poritidae Goniopora pendulus Yes LC [S10]
Poritidae Goniopora planulata Yes VU [S10]
Poritidae Goniopora polyformis Yes VU [S10]
Poritidae Goniopora savignyi Yes LC [S10]
Poritidae Goniopora somaliensis Yes LC [S10]
Poritidae Goniopora stokesi Yes NT [S10]
Poritidae Goniopora stutchburyi Yes LC [S10]
Poritidae Goniopora sultani Yes LC [S10]
Poritidae Goniopora tenella Yes NT [S10]
Poritidae Goniopora tenuidens Yes LC [S5,S10]
Poritidae Machadoporites tantillus Yes DD Closest to Goniopora& Porites [S38]
Poritidae Porites annae Yes NT COI: FJ423965 [S10]
12S:JF825141; 
16S:JF825141; 
AT6: JF825141; 
COI: JF825141; 
CYB: JF825141; 
ND5: JF825141
12S:EF597060; 
16S: L76008Family Genus/Species Reef RemarksRed
List
Molecular
sources
Morphological 
sources
Poritidae Porites aranetai Yes VU [S10]
Poritidae Porites arnaudi Yes LC [S10]
Poritidae Porites astreoides Yes LC [S5,S10]
Poritidae Porites attenuata Yes VU [S10]
Poritidae Porites australiensis Yes LC [S10]
Poritidae Porites baueri Yes DD [S10]
Poritidae Porites bernardi Yes LC [S10]
Poritidae Porites branneri Yes NT [S10]
Poritidae Porites brighami Yes LC [S10]
Poritidae Porites cocosensis Yes VU [S10]
Poritidae Porites colonensis Yes DD COI: FJ423972 [S10]
Poritidae Porites columnaris Yes LC [S10]
Poritidae Porites compressa Yes LC [S10]
Poritidae Porites cumulatus Yes VU [S10]
Poritidae Porites cylindrica Yes NT COI: FJ423968 [S10]
Poritidae Porites decasepta Yes DD [S10]
Poritidae Porites deformis Yes NT [S10]
Poritidae Porites densa Yes NT [S10]
Poritidae Porites desilveri Yes EN [S10]
Poritidae Porites divaricata Yes LC [S10]
Poritidae Porites duerdeni Yes LC COI: FJ423976 [S10]
Poritidae Porites echinulata Yes NT [S10]
Poritidae Porites ericacea Yes DD [S10]
Poritidae Porites eridani Yes EN [S10]
Poritidae Porites evermanni Yes DD COI: FJ423984 [S10]
Poritidae Porites excavata Yes DD [S10]
Poritidae Porites flavus Yes DD [S10]
12S:EF597055; 
COI: AB441242; 
CYB: AB441327
12S:EF597059; 
COI: AY451380
12S:EF597053; 
16S: L76020; 
COI: FJ423970
12S:EF597058; 
COI: FJ423969Family Genus/Species Reef RemarksRed
List
Molecular
sources
Morphological 
sources
Poritidae Porites furcata Yes LC COI: FJ423988 [S10]
Poritidae Porites harrisoni Yes NT [S10]
Poritidae Porites heronensis Yes LC [S10]
Poritidae Porites horizontalata Yes VU [S10]
Poritidae Porites latistella Yes LC [S10]
Poritidae Porites lichen Yes LC COI: FJ423963 [S10]
Poritidae Porites lobata Yes NT [S10]
Poritidae Porites lutea Yes LC [S10]
Poritidae Porites mayeri Yes LC [S10]
Poritidae Porites monticulosa Yes LC [S10]
Poritidae Porites murrayensis Yes NT [S10]
Poritidae Porites myrmidonensis Yes LC [S10]
Poritidae Porites napopora Yes VU [S10]
Poritidae Porites negrosensis Yes NT [S10]
Poritidae Porites nigrescens Yes VU [S10]
Poritidae Porites nodifera Yes LC [S10]
Poritidae Porites okinawensis Yes VU [S10]
Poritidae Porites ornata Yes EN [S10]
Poritidae Porites panamensis Yes LC COI: FJ423990 [S10]
Poritidae Porites porites Yes LC [S10]
Poritidae Porites profundus Yes LC [S10]
Poritidae Porites pukoensis Yes CR [S10]
16S: AF550372; 
COI: FJ423973
COI: AB441243; 
CYB: AB441328
12S:JF825142; 
16S:JF825142; 
AT6: JF825142; 
COI: JF825142; 
CYB: JF825142; 
ND5: JF825142
12S: DQ643837; 
16S: DQ643837; 
AT6: DQ643837; 
COI: DQ643837; 
CYB: DQ643837; 
ND5: DQ643837Family Genus/Species Reef RemarksRed
List
Molecular
sources
Morphological 
sources
Poritidae Porites randalli Yes DD COI: FJ423966 [S10] Newspecies [S39]
Poritidae Porites rugosa Yes VU [S10]
Poritidae Porites rus Yes LC COI: FJ423979 [S10]
Poritidae Porites sillimaniana Yes VU [S10]
Poritidae Porites solida Yes LC COI: FJ423962 [S10]
Poritidae Porites somaliensis Yes NT [S10]
Poritidae Porites stephensoni Yes NT [S10]
Poritidae Porites studeri Yes LC [S10]
Poritidae Porites sverdrupi Yes VU [S10]
Poritidae Porites tuberculosa Yes VU [S10]
Poritidae Porites vaughani Yes LC [S10]
Poritidae Poritipora paliformis Yes VU Poritidaemonophyly assumed (excluding Alveopora)
Poritidae Stylaraea punctata Yes DD Closest to Porites [S6]
Rhizangiidae Astrangia poculata Yes LC Astrangiasp. in GenBank
Rhizangiidae Astrangia rathbuni No N/A [S5]
Siderastreidae Anomastraea irregularis Yes VU COI: AM494870 [S32]
Siderastreidae Coscinaraea columna Yes LC [S32]
Siderastreidae Coscinaraea crassa Yes NT [S32]
Siderastreidae Coscinaraea exesa Yes LC [S32]
Siderastreidae Coscinaraea hahazimaensis Yes VU [S32]
Siderastreidae Coscinaraea marshae Yes LC [S32]
Siderastreidae Coscinaraea mcneilli Yes LC [S32]
Siderastreidae Coscinaraea monile Yes LC [S32]
Siderastreidae Coscinaraea wellsi Yes LC COI: AM494861 Fungiidaeclade[S40]
Siderastreidae Craterestrea levis Yes LC Closest to Coscinaraea[S30]
Siderastreidae Horastrea indica Yes VU COI: AM494864 [S32]
Siderastreidae Psammocora albopicta Yes DD COI: FM865871 [S32]
12S: DQ643832; 
AT6: DQ643832; 
COI: DQ643832; 
CYB: DQ643832
COI: AB441210; 
CYB: AB441295Family Genus/Species Reef RemarksRed
List
Molecular
sources
Morphological 
sources
Siderastreidae Psammocora contigua Yes NT [S32]
Siderastreidae Psammocora decussata Yes DD [S32] Psammocoramonophyly shown [S41]
Siderastreidae Psammocora digitata Yes NT COI: AM494855 [S32]
Siderastreidae Psammocora explanulata Yes LC COI: AM494845 Fungiidaeclade[S40]
Siderastreidae Psammocora haimeana Yes LC COI: FM865874 [S32]
Siderastreidae Psammocora interstinctus Yes DD [S32] Psammocoramonophyly shown [S41]
Siderastreidae Psammocora nierstraszi Yes LC COI: AM494851 [S32]
Siderastreidae Psammocora obtusangula Yes NT [S32]
Siderastreidae Psammocora profundacella Yes LC COI: AM494853 [S32]
Siderastreidae Psammocora ramosa Yes DD [S32] Psammocoramonophyly shown [S41]
Siderastreidae Psammocora stellata Yes VU [S32] Psammocoramonophyly shown [S41]
Siderastreidae Psammocora superficialis Yes LC [S32]
Siderastreidae Psammocora vaughani Yes NT [S32]
Siderastreidae Psammocora verrilli Yes DD [S32] Psammocoramonophyly shown [S41]
Siderastreidae Pseudosiderastrea tayami Yes NT COI: AM494866 [S32]
Siderastreidae Siderastrea glynni Yes CR [S32] Siderastreamonophyly shown [S23]
Siderastreidae Siderastrea radians Yes LC [S32]
Siderastreidae Siderastrea savignyana Yes LC [S32]
Siderastreidae Siderastrea siderea Yes LC [S32]
Siderastreidae Siderastrea stellata Yes DD [S5,S32]
Stenocyathidae Stenocyathus vermiformis No N/A COI: HM018619
Trachyphylliidae Trachyphyllia geoffroyi Yes NT CladeVII-B monophyly shown [S18]
16S: AF550371; 
COI: AB441209; 
CYB: AB441294
12S: DQ643838; 
16S: DQ643838; 
AT6: DQ643838; 
COI: DQ643838; 
CYB: DQ643838; 
ND5: DQ643838
COI: AB441215; 
CYB: AB441300
12S:EF597067; 
COI: AB441211; 
CYB: AB441296
COI: AB441213; 
CYB: AB441298
COI: AB117287; 
CYB: AB117372Family Genus/Species Reef RemarksRed
List
Molecular
sources
Morphological 
sources
Turbinoliidae Alatotrochus rubescens No N/A [S42]
Turbinoliidae Australocyathus vincentinus No N/A [S42]
Turbinoliidae Conocyathus No N/A [S42]
Turbinoliidae Cryptotrochus No N/A [S42]
Turbinoliidae Cyathotrochus pileus No N/A [S42]
Turbinoliidae Deltocyathoides No N/A [S42]
Turbinoliidae Dunocyathus No N/A [S42]
Turbinoliidae Endocyathopora laticostata No N/A [S42]
Turbinoliidae Foveolocyathus No N/A [S42]
Turbinoliidae Holcotrochus No N/A [S42]
Turbinoliidae Idiotrochus No N/A [S42]
Turbinoliidae Kionotrochus suteri No N/A [S42]
Turbinoliidae Notocyathus No N/A [S42] Notocyathus sp. in GenBank
Turbinoliidae Peponocyathus No N/A [S42]
Turbinoliidae Platytrochus No N/A [S42]
Turbinoliidae Pleotrochus No N/A [S42]
Turbinoliidae Pseudocyathoceras avis No DD [S42]
Turbinoliidae Sphenotrochus No N/A [S42]
Turbinoliidae Thrypticotrochus petterdi No N/A [S42]
Turbinoliidae Trematotrochus No N/A [S42]
Turbinoliidae Tropidocyathus labidus No N/A [S42]
Turbinoliidae Tropidocyathus lessoni No N/A COI: HM018669 [S42]
Turbinoliidae Turbinolia stephensoni No N/A [S42]
12S:EF597069; 
COI: HM018623
12S:EF597061; 
16S: AF265584
12S:EF597062; 
16S: AF265585TableS1 References
S1 Wallace, C. C. 1999 Staghorn Corals oftheWorld: ARevision oftheCoralGenus Acropora. Collingwood:CSIRO Publishing.
S2 Wallace, C. C., Turak, E. &DeVantier, L. M. 2011 Novelcharacters in aconservativecoralgenus:threenew species of 
Astreopora (Scleractinia:Acroporidae) fromWestPapua. J. Nat. Hist. 45, 1905–1924. (doi:10.1080/00222933.2011.573098)
S3 Ditlev, H. 2003 New scleractinian corals (Cnidaria:Anthozoa) fromSabah, North Borneo. Description of onenew genus and 
eightnew species, with notes on their taxonomy and ecology. Zool. Meded. Leiden 77, 193–219.
S4 Wallace, C. C., Chen, C. A., Fukami, H. &Muir, P. R. 2007 Recognition of separategenerawithin Acropora based on new 
morphological, reproductiveand geneticevidencefromAcropora togianensis, and elevation of thesubgenus Isopora Studer, 
1878 to genus (Scleractinia:Astrocoeniidae;Acroporidae). CoralReefs 26, 231–239. (doi:10.1007/s00338-007-0203-4)
S5 Pires, D. O. &Castro, C. B. 1997 Scleractiniaand Corallimorpharia:An analysis of cnidaeaffinity. Proc. 8th Int. CoralReef
Symp. 2, 1581–1586.
S6 Veron, J. E. N. 1986 Corals ofAustralia and theIndo-Pacific. Sydney:Angus &Robertson.
S7 Veron, J. E. N. 1990 New ScleractiniafromJapan and other Indo-WestPacificcountries. Galaxea 9, 95–173.
S8 Veron, J. E. N. 2000 Corals oftheWorld. Townsville:Australian Instituteof MarineScience.
S9 Veron, J. E. N. 2002 NewSpecies Described in Corals oftheWorld. Townsville:Australian Instituteof MarineScience.
S10 Daly, M., Fautin, D. G. &Cappola, V. A. 2003 Systematics of theHexacorallia(Cnidaria:Anthozoa). Zool. J. Linn. Soc. 139, 
419–437. (doi:10.1046/j.1096-3642.2003.00084.x)S11 Locke, J. M., Weil, E. &Coates, K. A. 2007 Anewly documented species of Madracis (Scleractinia:Pocilloporidae) fromthe
Caribbean. Proc. Biol. Soc. Wash. 120, 214–226. (doi:10.2988/0006-324X(2007)120[214:ANDSOM]2.0.CO;2)
S12 Yabe, H. &Sugiyama, T. 1941 Recentreef-building corals fromJapan and thesouth seaislands under theJapanesemandate. II. 
Sci. Rep. Tôhoku Imp. Univ. 2nd Ser. (Geol.) Spec. Vol. 2, 67–91.
S13 Cairns, S. D. 2001 Agenericrevision and phylogeneticanalysis of theDendrophylliidae(Cnidaria:Scleractinia). Smithsonian 
Contrib. Zool. 615, 1–75.
S14 Carpenter, K. E. etal. 2008 One-third of reef-building corals faceelevated extinction risk fromclimatechangeand localimpacts. 
Science 321, 560–563. (doi:10.1126/science.1159196)
S15 Chevalier, J.-P. 1971 Les scléractiniaires delaMélanésieFrancaise(NouvelleCalédonie, Iles Chesterfield, Iles Loyauté, 
Nouvelles Hébrides). Premièrepartie. Expéd. FrançaiseRécifs Coralliens NouvelleCalédonie 5, 1–307.
S16 Lin, M.-F., Luzon, K. S., Licuanan, W. Y., Ablan-Lagman, M. C. &Chen, C. A. 2011 Seventy-four universalprimers for 
characterizing thecompletemitochondrialgenomes of scleractinian corals (Cnidaria;Anthozoa). Zool. Stud. 50, 513–524.
S17 Veron, J. E. N., Pichon, M. &Wijsman-Best, M. 1977 Scleractinia ofEastern Australia. PartII. Families Faviidae, 
Trachyphylliidae. Townsville:Australian Instituteof MarineScience.
S18 Huang, D., Licuanan, W. Y., Baird, A. H. &Fukami, H. 2011 Cleaning up the‘Bigmessidae’:molecular phylogeny of 
scleractinian corals fromFaviidae, Merulinidae, Pectiniidaeand Trachyphylliidae. BMCEvol. Biol. 11, 37. (doi:10.1186/1471-
2148-11-37)S19 Wijsman-Best, M. 1972 Systematics and ecology of New Caledonian Faviinae(Coelenterata– Scleractinia). Contrib. Zool. 42, 
3–90.
S20 Budd, A. F. &Smith, N. D. 2005 Diversification of anew Atlanticcladeof scleractinian reef corals:insights fromphylogenetic
analysis of morphologicand molecular data. Paleontol. Soc. Pap. 11, 103–128.
S21 Moll, H. &Best, M. B. 1984 New scleractinian corals (Anthozoa:Scleractinia) fromtheSpermondeArchipelago, South 
Sulawesi, Indonesia. Zool. Meded. Leiden 58, 47–58.
S22 Scheer, G. &Pillai, C. S. G. 1983 Reporton thestony corals fromtheRed Sea. Zoologica 131, 1–198.
S23 Kitahara, M. V., Cairns, S. D., Stolarski, J., Blair, D. &Miller, D. J. 2010 Acomprehensivephylogeneticanalysis of the
Scleractinia(Cnidaria, Anthozoa) based on mitochondrialCO1 sequencedata. PLoS ONE 5, e11490. 
(doi:10.1371/journal.pone.0011490)
S24 Hoeksema, B. W. 1989 Taxonomy, phylogeny and biogeography of mushroomcorals (Scleractinia:Fungiidae). Zool. Verh. 
Leiden 254, 1–295.
S25 Gittenberger, A., Reijnen, B. T. &Hoeksema, B. W. 2011 Amolecularly based phylogeny reconstruction of mushroomcorals 
(Scleractinia:Fungiidae) with taxonomicconsequences and evolutionary implications for lifehistory traits. Contrib. Zool. 80, 
107–132.
S26 Hoeksema, B. W. 1993 Historicalbiogeography of Fungia (Pleuractis) spp. (Scleractinia:Fungiidae), including anew species 
fromtheSeychelles. Zool. Meded. Leiden 67, 639–654.S27 Hoeksema, B. W. 2009 Attached mushroomcorals (Scleractinia:Fungiidae) in sediment-stressed reef conditions atSingapore, 
including anew species and anew record. Raffles Bull. Zool. S22, 81–90.
S28 Vaughan, T. W. 1901 Thestony corals of thePorto Rican waters. Bull. U.S. Fish Commiss. 1900 2, 289–320.
S29 Pinzón, J. H. &Weil, E. 2011 Crypticspecies within theAtlantic-Caribbean genus Meandrina (Scleractinia):amultidisciplinary 
approach and description of thenew species Meandrina jacksoni. Bull. Mar. Sci. 87, 823–853. (doi:10.5343/bms.2010.1085)
S30 Head, S. M. 1983 An undescribed species of Merulina and anew genus and species of siderastreid coralfromtheRed Sea. J. 
Nat. Hist. 17, 419–435. (doi:10.1080/00222938300770281)
S31 Veron, J. E. N. &Pichon, M. 1980 Scleractinia ofEastern Australia. PartIII. Families Agariciidae, Siderastreidae, Fungiidae, 
Oculinidae, Merulinidae, Mussidae, Pectiniidae, Caryophylliidae, Dendrophylliidae.  Townsville:Australian Instituteof Marine
Science.
S32 Pandolfi, J. M. 1992 Successiveisolation rather than evolutionary centres for theorigination of Indo-Pacificreef corals. J. 
Biogeogr. 19, 593–609. (doi:10.2307/2845703)
S33 Best, M. B. &Hoeksema, B. W. 1987 New observations on scleractinian corals fromIndonesia:1. Free-living species belonging 
to theFaviina. Zool. Meded. Leiden 61, 387–403.
S34 Fenner, D. P. 1993 Species distinctions among severalCaribbean stony corals. Bull. Mar. Sci. 53, 1099–1116.
S35 Claereboudt, M. R. 1990 Galaxea paucisepta nom. nov. (for G. pauciradiata), rediscovery and redescription of apoorly known 
scleractinian species (Oculinidae). Galaxea 9, 1–8.S36 Wells, J. W. 1937 New generaof Mesozoicand Cenozoiccorals. J. Paleontol. 11, 73–77.
S37 Fukami, H. etal. 2008 Mitochondrialand nuclear genes suggestthatstony corals aremonophyleticbutmostfamilies of stony 
corals arenot(Order Scleractinia, Class Anthozoa, PhylumCnidaria). PLoS ONE 3, e3222. (doi:10.1371/journal.pone.0003222)
S38 Claereboudt, M. R. &Al-Amri, I. S. 2004 Calathiscus tantillus, anew genus and new species of scleractinian coral(Scleractinia, 
Poritidae) fromtheGulf of Oman. Zootaxa 532, 1–8.
S39 Forsman, Z. H. &Birkeland, C. 2009 Porites randalli:anew coralspecies (Scleractinia, Poritidae) fromAmerican Samoa. 
Zootaxa 2244, 51–59.
S40 Benzoni, F., Stefani, F., Stolarski, J., Pichon, M., Mitta, G. &Galli, P. 2007 Debating phylogeneticrelationships of the
scleractinian Psammocora:molecular and morphologicalevidences. Contrib. Zool. 76, 35–54.
S41 Benzoni, F., Stefani, F., Pichon, M. &Galli, P. 2010 Thenamegame:morpho-molecular species boundaries in thegenus 
Psammocora (Cnidaria, Scleractinia). Zool. J. Linn. Soc. 160, 421–456. (doi:10.1111/j.1096-3642.2010.00622.x)
S42 Cairns, S. D. 1997 Agenericrevision and phylogeneticanalysis of theTurbinoliidae(Cnidaria:Scleractinia). Smithsonian 
Contrib. Zool. 591, 1–55.
